# Supplementary material for: Dieth­yl(μ3-2-methyl-4-oxo-4H-pyran-3-olato-κ4 O 3,O 4:O 3:O 3)tris­(μ2-2-methyl-4-oxo-4H-pyran-3-olato-κ3 O 3,O 4:O 3)trizinc toluene disolvate
Source: Acta Crystallogr Sect E Struct Rep Online. 2013 Apr 20;69(Pt 5):m281–2. doi: 10.1107/S1600536813010064 (PMC3647817; doi:10.1107/S1600536813010064)
Supplement: Supplementary file 1 [file e-69-0m281-sup1.cif]

##############################################################################
#                                                                            #
# This CIF contains the data in a paper accepted for publication in          #
# Acta Crystallographica Section E. It conforms to the requirements of       #
# Notes for Authors for Acta Crystallographica Section E, and has been       #
# peer reviewed under the auspices of the IUCr Commission on Journals.       #
#                                                                            #
# Full details of the Crystallographic Information File format               #
# are given in the paper "The Crystallographic Information File (CIF):       #
# a New Standard Archive File for Crystallography" by S. R. Hall, F. H.      #
# Allen and I. D. Brown [Acta Cryst. (1991), A47, 655-685].                  #
#                                                                            #
# The current version of the core CIF dictionary is obtainable from          #
# ftp://ftp.iucr.org/pub/cif_core.dic.                                       #
#                                                                            #
# Software is freely available for graphical display of the structure(s)     #
# in this CIF. For information consult the CIF software page                 #
# http://www.iucr.org/resources/cif/software.                                #
#                                                                            #
# This file may be used for bona fide research purposes within the           #
# scientific community so long as proper attribution is given to the journal # 
# article from which it was obtained.                                        #
#                                                                            #
##############################################################################
data_global
_audit_creation_method     'from SHELXL97 CIF and IUCr SHELXL97-template'
_journal_date_recd_electronic     2013-03-20
_journal_date_accepted     2013-04-11
_journal_name_full     'Acta Crystallographica, Section E'
_journal_year     2013
_journal_volume     69
_journal_issue      5
_journal_page_first     m281
_journal_page_last     m282
_journal_paper_category     QM
_journal_paper_doi     10.1107/S1600536813010064
_journal_coeditor_code     AA2088
_publ_contact_author_name     'Piotr Sobota'
_publ_contact_author_address
;
Faculty of Chemistry
University of Wroclaw
50-383 Wroclaw
14 F. Joliot-Curie
Poland
;
_publ_contact_author_email     'piotr.sobota@chem.uni.wroc.pl'
_publ_contact_author_fax     '+48-71-328-2348'
_publ_contact_author_phone     '+48-71-375-7306'
_publ_section_title
;\
Diethyl(\m~3~-2-methyl-4-oxo-4<i>H</i>-pyran-3-olato-
\k^4^<i>O</i>^3^,<i>O</i>^4^:<i>O</i>^3^:<i>O</i>^3^)tris(\m~2~-2-methyl-4-\
oxo-4<i>H</i>-pyran-3-olato-\k^3^<i>O</i>^3^,<i>O</i>^4^:<i>O</i>^3^)trizinc
toluene disolvate
;
loop_
    _publ_author_name
    _publ_author_footnote
    _publ_author_address
    'Petrus, Rafa\/l' ?
;
Faculty of Chemistry
University of Wroclaw
50-383 Wroclaw
14 F. Joliot-Curie
Poland
;
    'Petrus, Joanna' ?
;
Faculty of Chemistry
University of Wroclaw
50-383 Wroclaw
14 F. Joliot-Curie
Poland
;
    'Paszek, Karolina' ?
;
Faculty of Chemistry
University of Wroclaw
50-383 Wroclaw
14 F. Joliot-Curie
Poland
;
    'Sobota, Piotr' ?
;
Faculty of Chemistry
University of Wroclaw
50-383 Wroclaw
14 F. Joliot-Curie
Poland
;
data_I
_audit_creation_method     SHELXL-97
_chemical_name_systematic
;\
Diethyl(\m~3~-2-methyl-4-oxo-4<i>H</i>-pyran-3-olato-\
\k^4^<i>O</i>^3^,<i>O</i>^4^:<i>O</i>^3^:<i>O</i>^3^)tris(\m~2~-2-methyl-\
4-oxo-4<i>H</i>-pyran-3-olato-\
\k^3^<i>O</i>^3^,<i>O</i>^4^:<i>O</i>^3^)trizinc toluene disolvate
;
_chemical_name_common     '[Zn~3~(Et)~2~(MalO)~4~]^.^2(C~7~H~8~)'
_chemical_formula_moiety     'C28 H30 O12 Zn3, 2(C7 H8)'
_chemical_formula_sum     'C42 H46 O12 Zn3'
_chemical_formula_iupac     '[Zn3 (C2 H5)2 (C6 H5 O3)4], 2C7 H8'
_chemical_formula_weight     938.96
_chemical_melting_point     ?
_symmetry_cell_setting     monoclinic
_symmetry_space_group_name_H-M     'P 21/n'
_symmetry_space_group_name_Hall     '-P 2yn'
loop_
    _symmetry_equiv_pos_as_xyz
    'x, y, z'
    '-x+1/2, y+1/2, -z+1/2'
    '-x, -y, -z'
    'x-1/2, -y-1/2, z-1/2'
_cell_length_a     10.125(3)
_cell_length_b     11.949(4)
_cell_length_c     34.653(6)
_cell_angle_alpha     90.00
_cell_angle_beta     90.20(2)
_cell_angle_gamma     90.00
_cell_volume     4192(2)
_cell_formula_units_Z     4
_cell_measurement_reflns_used     21726
_cell_measurement_theta_min     2.8785
_cell_measurement_theta_max     36.8422
_cell_measurement_temperature     100(2)
_exptl_crystal_description     plate
_exptl_crystal_colour     colourless
_exptl_crystal_size_max     0.4288
_exptl_crystal_size_mid     0.3724
_exptl_crystal_size_min     0.0871
_exptl_crystal_density_diffrn     1.488
_exptl_crystal_density_meas     ?
_exptl_crystal_density_method     'not measured'
_exptl_crystal_F_000     1936
_exptl_absorpt_coefficient_mu     1.764
_exptl_absorpt_correction_type     analytical
_exptl_absorpt_process_details
;
(CrysAlis RED; Oxford Diffraction, 2007)
;
_exptl_absorpt_correction_T_min     0.580
_exptl_absorpt_correction_T_max     0.883
_exptl_special_details
;
;
_diffrn_ambient_temperature     100(2)
_diffrn_radiation_type     MoK\a
_diffrn_radiation_wavelength     0.71073
_diffrn_radiation_source     'fine-focus sealed tube'
_diffrn_radiation_monochromator     graphite
_diffrn_measurement_device_type     'KUMA KM4 CCD \k-geometry diffractometer'
_diffrn_measurement_method     \w
_diffrn_detector_area_resol_mean     ?
_diffrn_reflns_number     45983
_diffrn_reflns_av_R_equivalents     0.0416
_diffrn_reflns_av_sigmaI/netI     0.0303
_diffrn_reflns_theta_min     2.88
_diffrn_reflns_theta_max     27.00
_diffrn_reflns_theta_full     26.00
_diffrn_measured_fraction_theta_max     0.999
_diffrn_measured_fraction_theta_full     0.998
_diffrn_reflns_limit_h_min     -12
_diffrn_reflns_limit_h_max     10
_diffrn_reflns_limit_k_min     -15
_diffrn_reflns_limit_k_max     15
_diffrn_reflns_limit_l_min     -44
_diffrn_reflns_limit_l_max     44
_diffrn_standards_number     ?
_diffrn_standards_interval_count     ?
_diffrn_standards_interval_time     ?
_diffrn_standards_decay_%     ?
_refine_special_details
;
Refinement of <i>F</i>^2^ against ALL reflections. The weighted <i>R</i>-factor
<i>wR</i> and goodness of fit <i>S</i> are based on <i>F</i>^2^, conventional
<i>R</i>-factors <i>R</i> are based on <i>F</i>, with <i>F</i> set to zero for
negative <i>F</i>^2^. The threshold expression of <i>F</i>^2^ >
\s(<i>F</i>^2^) is used only for calculating <i>R</i>-factors(gt) <i>etc</i>.
and is not relevant to the choice of reflections for refinement.
<i>R</i>-factors based on <i>F</i>^2^ are statistically about twice as large
as those based on <i>F</i>, and <i>R</i>- factors based on ALL data will be
even larger.
;
_reflns_number_total     9131
_reflns_number_gt     7444
_reflns_threshold_expression     I>2\s(I)
_refine_ls_structure_factor_coef     Fsqd
_refine_ls_matrix_type     full
_refine_ls_R_factor_all     0.0399
_refine_ls_R_factor_gt     0.0286
_refine_ls_wR_factor_gt     0.0633
_refine_ls_wR_factor_ref     0.0655
_refine_ls_goodness_of_fit_ref     1.039
_refine_ls_restrained_S_all     1.039
_refine_ls_number_reflns     9131
_refine_ls_number_parameters     521
_refine_ls_number_restraints     0
_refine_ls_hydrogen_treatment     constr
_refine_ls_weighting_scheme     calc
_refine_ls_weighting_details
         'calc w=1/[\s^2^(Fo^2^)+(0.0340P)^2^+0.8469P] where P=(Fo^2^+2Fc^2^)/3'
_atom_sites_solution_hydrogens     geom
_atom_sites_solution_primary     direct
_atom_sites_solution_secondary     difmap
_refine_ls_shift/su_max     0.001
_refine_ls_shift/su_mean     0.000
_refine_diff_density_max     0.372
_refine_diff_density_min     -0.324
_refine_ls_extinction_method     none
_refine_ls_extinction_coef     ?
loop_
    _atom_type_symbol
    _atom_type_description
    _atom_type_scat_dispersion_real
    _atom_type_scat_dispersion_imag
    _atom_type_scat_source
    'C' 'C' 0.0033 0.0016
                         'International Tables Vol C Tables 4.2.6.8 and 6.1.1.4'
    'H' 'H' 0.0000 0.0000
                         'International Tables Vol C Tables 4.2.6.8 and 6.1.1.4'
    'O' 'O' 0.0106 0.0060
                         'International Tables Vol C Tables 4.2.6.8 and 6.1.1.4'
    'Zn' 'Zn' 0.2839 1.4301
                         'International Tables Vol C Tables 4.2.6.8 and 6.1.1.4'
_computing_data_collection     'CrysAlis CCD (Oxford Diffraction, 2007)'
_computing_cell_refinement     'CrysAlis RED (Oxford Diffraction, 2007)'
_computing_data_reduction     'CrysAlis RED (Oxford Diffraction, 2007)'
_computing_structure_solution     'SHELXS97 (Sheldrick, 2008)'
_computing_structure_refinement     'SHELXL97 (Sheldrick, 2008)'
_computing_molecular_graphics     'OLEX2 (Dolomanov <i>et al.</i>, 2009)'
_computing_publication_material     'SHELXL97 (Sheldrick, 2008)'
loop_
    _atom_site_type_symbol
    _atom_site_label
    _atom_site_fract_x
    _atom_site_fract_y
    _atom_site_fract_z
    _atom_site_U_iso_or_equiv
    _atom_site_adp_type
    _atom_site_calc_flag
    _atom_site_refinement_flags
    _atom_site_occupancy
    _atom_site_symmetry_multiplicity
    _atom_site_disorder_assembly
    _atom_site_disorder_group
    Zn Zn1 0.26829(2) 0.439724(18) 0.134257(6) 0.01407(6) Uani d . 1 1 . .
    Zn Zn2 0.07663(2) 0.667285(19) 0.125066(6) 0.01503(6) Uani d . 1 1 . .
    Zn Zn3 -0.00952(2) 0.432645(18) 0.174372(6) 0.01362(6) Uani d . 1 1 . .
    C C1 0.3874(2) 0.32296(17) 0.11435(6) 0.0209(4) Uani d . 1 1 . .
    H H1A 0.4283 0.3494 0.0901 0.025 Uiso calc R 1 1 . .
    H H1B 0.4591 0.3096 0.1333 0.025 Uiso calc R 1 1 . .
    C C2 0.3140(2) 0.21269(18) 0.10668(7) 0.0285(5) Uani d . 1 1 . .
    H H2A 0.2808 0.1825 0.1311 0.043 Uiso calc R 1 1 . .
    H H2B 0.3745 0.1587 0.0949 0.043 Uiso calc R 1 1 . .
    H H2C 0.2396 0.2265 0.0891 0.043 Uiso calc R 1 1 . .
    O O3 0.07472(13) 0.44813(11) 0.11915(4) 0.0157(3) Uani d . 1 1 . .
    C C3 -0.00764(19) 0.41008(15) 0.09213(6) 0.0152(4) Uani d . 1 1 . .
    O O4 -0.16934(14) 0.38637(12) 0.14003(4) 0.0201(3) Uani d . 1 1 . .
    C C4 -0.1390(2) 0.37953(16) 0.10493(6) 0.0179(4) Uani d . 1 1 . .
    C C5 -0.2278(2) 0.34243(18) 0.07548(7) 0.0254(5) Uani d . 1 1 . .
    H H5 -0.3158 0.3223 0.0819 0.030 Uiso calc R 1 1 . .
    O O6 -0.06397(16) 0.36316(13) 0.02767(4) 0.0270(4) Uani d . 1 1 . .
    C C6 -0.1873(2) 0.33606(19) 0.03896(7) 0.0293(5) Uani d . 1 1 . .
    H H6 -0.2483 0.3112 0.0199 0.035 Uiso calc R 1 1 . .
    C C7 0.0255(2) 0.40088(17) 0.05440(6) 0.0194(4) Uani d . 1 1 . .
    C C8 0.1551(2) 0.4300(2) 0.03700(6) 0.0262(5) Uani d . 1 1 . .
    H H8A 0.1874 0.5002 0.0482 0.039 Uiso calc R 1 1 . .
    H H8B 0.1446 0.4389 0.0090 0.039 Uiso calc R 1 1 . .
    H H8C 0.2186 0.3700 0.0423 0.039 Uiso calc R 1 1 . .
    C C9 -0.0003(2) 0.71116(18) 0.07464(6) 0.0202(4) Uani d . 1 1 . .
    H H9A 0.0111 0.7930 0.0715 0.024 Uiso calc R 1 1 . .
    H H9B 0.0515 0.6744 0.0540 0.024 Uiso calc R 1 1 . .
    C C10 -0.1464(2) 0.68336(18) 0.06817(7) 0.0251(5) Uani d . 1 1 . .
    H H10A -0.1582 0.6020 0.0681 0.038 Uiso calc R 1 1 . .
    H H10B -0.1753 0.7140 0.0433 0.038 Uiso calc R 1 1 . .
    H H10C -0.1991 0.7163 0.0889 0.038 Uiso calc R 1 1 . .
    O O11 0.26890(13) 0.60774(11) 0.13393(4) 0.0150(3) Uani d . 1 1 . .
    C C11 0.34341(19) 0.67853(16) 0.15465(5) 0.0146(4) Uani d . 1 1 . .
    O O12 0.15748(14) 0.79574(12) 0.15965(4) 0.0202(3) Uani d . 1 1 . .
    C C12 0.2768(2) 0.77899(16) 0.16820(6) 0.0165(4) Uani d . 1 1 . .
    C C13 0.3531(2) 0.85483(17) 0.19089(6) 0.0199(4) Uani d . 1 1 . .
    H H13 0.3139 0.9210 0.2008 0.024 Uiso calc R 1 1 . .
    O O14 0.54237(14) 0.74190(12) 0.18397(4) 0.0212(3) Uani d . 1 1 . .
    C C14 0.4807(2) 0.83225(18) 0.19817(6) 0.0219(4) Uani d . 1 1 . .
    H H14 0.5293 0.8824 0.2140 0.026 Uiso calc R 1 1 . .
    C C15 0.4750(2) 0.66578(17) 0.16155(6) 0.0186(4) Uani d . 1 1 . .
    C C16 0.5656(2) 0.57722(19) 0.14690(7) 0.0253(5) Uani d . 1 1 . .
    H H16A 0.5142 0.5198 0.1333 0.038 Uiso calc R 1 1 . .
    H H16B 0.6128 0.5430 0.1686 0.038 Uiso calc R 1 1 . .
    H H16C 0.6295 0.6106 0.1291 0.038 Uiso calc R 1 1 . .
    O O17 0.19558(13) 0.42416(11) 0.18968(4) 0.0149(3) Uani d . 1 1 . .
    C C17 0.2217(2) 0.32733(17) 0.20767(5) 0.0176(4) Uani d . 1 1 . .
    O O18 0.00872(14) 0.26406(11) 0.19152(4) 0.0200(3) Uani d . 1 1 . .
    C C18 0.1169(2) 0.24472(17) 0.20831(6) 0.0190(4) Uani d . 1 1 . .
    C C19 0.1442(2) 0.14328(18) 0.22914(6) 0.0271(5) Uani d . 1 1 . .
    H H19 0.0790 0.0863 0.2307 0.033 Uiso calc R 1 1 . .
    O O20 0.35898(17) 0.20517(13) 0.24421(4) 0.0298(4) Uani d . 1 1 . .
    C C20 0.2613(3) 0.12923(19) 0.24636(7) 0.0306(5) Uani d . 1 1 . .
    H H20 0.2761 0.0627 0.2607 0.037 Uiso calc R 1 1 . .
    C C21 0.3390(2) 0.30395(17) 0.22475(6) 0.0230(5) Uani d . 1 1 . .
    C C22 0.4570(2) 0.3771(2) 0.22506(7) 0.0304(5) Uani d . 1 1 . .
    H H22A 0.4349 0.4493 0.2133 0.046 Uiso calc R 1 1 . .
    H H22B 0.5280 0.3415 0.2103 0.046 Uiso calc R 1 1 . .
    H H22C 0.4863 0.3889 0.2517 0.046 Uiso calc R 1 1 . .
    O O23 -0.03074(13) 0.60477(11) 0.16908(4) 0.0158(3) Uani d . 1 1 . .
    C C23 -0.10381(18) 0.64703(16) 0.19743(5) 0.0141(4) Uani d . 1 1 . .
    O O24 -0.09670(14) 0.46957(12) 0.22689(4) 0.0195(3) Uani d . 1 1 . .
    C C24 -0.13606(19) 0.57043(17) 0.22846(6) 0.0161(4) Uani d . 1 1 . .
    C C25 -0.2127(2) 0.61392(18) 0.25957(6) 0.0198(4) Uani d . 1 1 . .
    H H25 -0.2360 0.5672 0.2807 0.024 Uiso calc R 1 1 . .
    O O26 -0.22396(13) 0.79036(11) 0.22951(4) 0.0173(3) Uani d . 1 1 . .
    C C26 -0.2517(2) 0.72161(18) 0.25875(6) 0.0206(4) Uani d . 1 1 . .
    H H26 -0.3010 0.7499 0.2799 0.025 Uiso calc R 1 1 . .
    C C27 -0.15229(18) 0.75339(17) 0.19842(6) 0.0149(4) Uani d . 1 1 . .
    C C28 -0.1401(2) 0.84188(17) 0.16854(6) 0.0194(4) Uani d . 1 1 . .
    H H28A -0.0715 0.8953 0.1763 0.029 Uiso calc R 1 1 . .
    H H28B -0.2247 0.8811 0.1658 0.029 Uiso calc R 1 1 . .
    H H28C -0.1162 0.8077 0.1438 0.029 Uiso calc R 1 1 . .
    C C29 0.3482(2) 0.8605(2) 0.02648(7) 0.0295(5) Uani d . 1 1 . .
    C C30 0.3451(2) 0.7731(2) 0.05304(7) 0.0331(6) Uani d . 1 1 . .
    H H30 0.2861 0.7774 0.0743 0.040 Uiso calc R 1 1 . .
    C C31 0.4249(3) 0.6811(2) 0.04938(7) 0.0368(6) Uani d . 1 1 . .
    H H31 0.4203 0.6224 0.0678 0.044 Uiso calc R 1 1 . .
    C C32 0.5119(3) 0.6737(2) 0.01900(8) 0.0355(6) Uani d . 1 1 . .
    H H32 0.5677 0.6102 0.0164 0.043 Uiso calc R 1 1 . .
    C C33 0.5172(2) 0.7596(2) -0.00775(7) 0.0314(5) Uani d . 1 1 . .
    H H33 0.5775 0.7551 -0.0286 0.038 Uiso calc R 1 1 . .
    C C34 0.4361(2) 0.8516(2) -0.00441(7) 0.0282(5) Uani d . 1 1 . .
    H H34 0.4398 0.9093 -0.0232 0.034 Uiso calc R 1 1 . .
    C C35 0.2573(3) 0.9597(2) 0.03019(9) 0.0462(7) Uani d . 1 1 . .
    H H35A 0.1696 0.9399 0.0202 0.069 Uiso calc R 1 1 . .
    H H35B 0.2928 1.0226 0.0154 0.069 Uiso calc R 1 1 . .
    H H35C 0.2502 0.9810 0.0574 0.069 Uiso calc R 1 1 . .
    C C36 0.8257(2) 0.05574(18) 0.10456(7) 0.0250(5) Uani d . 1 1 . .
    C C37 0.7762(2) -0.02873(18) 0.08076(6) 0.0252(5) Uani d . 1 1 . .
    H H37 0.8321 -0.0612 0.0618 0.030 Uiso calc R 1 1 . .
    C C38 0.6478(2) -0.06617(19) 0.08413(7) 0.0275(5) Uani d . 1 1 . .
    H H38 0.6160 -0.1240 0.0678 0.033 Uiso calc R 1 1 . .
    C C39 0.5654(2) -0.01900(19) 0.11148(7) 0.0286(5) Uani d . 1 1 . .
    H H39 0.4772 -0.0448 0.1141 0.034 Uiso calc R 1 1 . .
    C C40 0.6122(2) 0.06595(19) 0.13505(7) 0.0289(5) Uani d . 1 1 . .
    H H40 0.5555 0.0988 0.1537 0.035 Uiso calc R 1 1 . .
    C C41 0.7414(2) 0.10325(18) 0.13158(7) 0.0269(5) Uani d . 1 1 . .
    H H41 0.7725 0.1618 0.1478 0.032 Uiso calc R 1 1 . .
    C C42 0.9677(2) 0.0922(2) 0.10165(8) 0.0359(6) Uani d . 1 1 . .
    H H42A 0.9839 0.1235 0.0759 0.054 Uiso calc R 1 1 . .
    H H42B 1.0257 0.0277 0.1059 0.054 Uiso calc R 1 1 . .
    H H42C 0.9860 0.1493 0.1213 0.054 Uiso calc R 1 1 . .
loop_
    _atom_site_aniso_label
    _atom_site_aniso_U_11
    _atom_site_aniso_U_22
    _atom_site_aniso_U_33
    _atom_site_aniso_U_12
    _atom_site_aniso_U_13
    _atom_site_aniso_U_23
    Zn1 0.01236(11) 0.01449(11) 0.01537(11) 0.00109(9) 0.00032(8) -0.00205(9)
    Zn2 0.01327(12) 0.01753(11) 0.01428(11) -0.00031(9) -0.00046(9) 0.00250(9)
    Zn3 0.01395(12) 0.01278(11) 0.01416(11) 0.00048(9) 0.00176(9) 0.00036(9)
    C1 0.0158(10) 0.0227(10) 0.0240(11) 0.0039(8) -0.0001(8) -0.0043(9)
    C2 0.0307(13) 0.0210(11) 0.0338(13) 0.0052(9) -0.0031(10) -0.0048(10)
    O3 0.0131(7) 0.0216(7) 0.0124(7) -0.0006(6) -0.0025(5) -0.0028(5)
    C3 0.0160(10) 0.0111(9) 0.0186(10) 0.0017(7) -0.0047(8) -0.0006(7)
    O4 0.0168(7) 0.0197(7) 0.0237(8) -0.0030(6) -0.0002(6) -0.0001(6)
    C4 0.0177(10) 0.0131(9) 0.0230(11) -0.0002(8) -0.0026(8) 0.0014(8)
    C5 0.0210(11) 0.0230(11) 0.0320(12) -0.0063(9) -0.0102(9) 0.0027(9)
    O6 0.0325(9) 0.0313(9) 0.0170(7) -0.0058(7) -0.0088(7) -0.0038(6)
    C6 0.0306(13) 0.0288(12) 0.0282(12) -0.0093(10) -0.0140(10) 0.0015(10)
    C7 0.0220(11) 0.0178(10) 0.0183(10) 0.0012(8) -0.0056(8) -0.0020(8)
    C8 0.0291(12) 0.0324(12) 0.0173(10) 0.0035(10) 0.0022(9) 0.0002(9)
    C9 0.0198(11) 0.0247(11) 0.0160(10) 0.0031(9) -0.0001(8) 0.0042(8)
    C10 0.0257(12) 0.0233(11) 0.0264(11) 0.0014(9) -0.0072(9) -0.0015(9)
    O11 0.0109(7) 0.0157(7) 0.0184(7) -0.0018(5) -0.0008(5) -0.0006(6)
    C11 0.0138(10) 0.0153(9) 0.0148(9) -0.0028(7) -0.0001(7) 0.0014(8)
    O12 0.0147(7) 0.0196(7) 0.0261(8) 0.0007(6) -0.0015(6) -0.0029(6)
    C12 0.0182(11) 0.0171(10) 0.0144(10) -0.0029(8) 0.0020(8) 0.0016(8)
    C13 0.0219(11) 0.0185(10) 0.0193(10) -0.0022(8) 0.0018(8) -0.0032(8)
    O14 0.0150(7) 0.0229(7) 0.0256(8) -0.0036(6) -0.0036(6) -0.0056(6)
    C14 0.0241(11) 0.0211(10) 0.0205(10) -0.0059(9) -0.0029(9) -0.0043(9)
    C15 0.0183(10) 0.0173(10) 0.0203(10) -0.0039(8) -0.0008(8) -0.0011(8)
    C16 0.0147(10) 0.0264(11) 0.0347(13) 0.0008(9) -0.0007(9) -0.0060(10)
    O17 0.0170(7) 0.0138(6) 0.0137(6) 0.0034(5) -0.0004(5) 0.0014(5)
    C17 0.0243(11) 0.0174(9) 0.0111(9) 0.0057(8) 0.0010(8) -0.0009(8)
    O18 0.0216(8) 0.0155(7) 0.0231(8) 0.0007(6) 0.0042(6) 0.0015(6)
    C18 0.0260(11) 0.0173(10) 0.0137(10) 0.0051(8) 0.0047(8) -0.0006(8)
    C19 0.0399(14) 0.0179(11) 0.0235(11) 0.0056(10) 0.0046(10) 0.0038(9)
    O20 0.0405(10) 0.0263(8) 0.0225(8) 0.0156(7) -0.0096(7) 0.0010(7)
    C20 0.0505(16) 0.0174(10) 0.0237(12) 0.0106(11) -0.0001(11) 0.0026(9)
    C21 0.0311(12) 0.0201(10) 0.0177(10) 0.0083(9) -0.0054(9) -0.0027(8)
    C22 0.0270(12) 0.0299(12) 0.0342(13) 0.0073(10) -0.0144(10) -0.0065(10)
    O23 0.0177(7) 0.0149(7) 0.0147(7) 0.0028(5) 0.0049(6) 0.0015(5)
    C23 0.0090(9) 0.0184(10) 0.0150(9) -0.0008(7) 0.0000(7) -0.0014(8)
    O24 0.0223(8) 0.0193(7) 0.0169(7) 0.0030(6) 0.0048(6) 0.0028(6)
    C24 0.0132(9) 0.0188(10) 0.0163(9) -0.0014(8) -0.0018(7) -0.0006(8)
    C25 0.0182(11) 0.0241(11) 0.0171(10) -0.0003(9) 0.0044(8) 0.0015(8)
    O26 0.0150(7) 0.0179(7) 0.0190(7) 0.0029(6) 0.0010(6) -0.0044(6)
    C26 0.0150(10) 0.0285(11) 0.0183(10) 0.0000(9) 0.0052(8) -0.0026(9)
    C27 0.0105(9) 0.0195(10) 0.0148(9) 0.0007(7) -0.0004(7) -0.0032(8)
    C28 0.0201(11) 0.0172(10) 0.0210(10) 0.0038(8) 0.0000(8) 0.0010(8)
    C29 0.0227(12) 0.0364(13) 0.0294(12) -0.0093(10) -0.0032(10) -0.0091(10)
    C30 0.0246(13) 0.0540(16) 0.0207(12) -0.0184(12) 0.0021(10) -0.0016(11)
    C31 0.0337(14) 0.0446(15) 0.0320(13) -0.0161(12) -0.0077(11) 0.0113(12)
    C32 0.0314(14) 0.0349(14) 0.0402(14) -0.0051(11) -0.0056(11) -0.0021(12)
    C33 0.0289(13) 0.0415(14) 0.0239(12) -0.0087(11) 0.0044(10) -0.0045(10)
    C34 0.0299(13) 0.0310(13) 0.0235(12) -0.0104(10) 0.0000(10) -0.0002(10)
    C35 0.0398(16) 0.0420(16) 0.0568(19) -0.0031(12) 0.0046(14) -0.0095(14)
    C36 0.0293(12) 0.0181(10) 0.0276(12) 0.0028(9) -0.0015(10) 0.0070(9)
    C37 0.0304(13) 0.0219(11) 0.0233(11) 0.0063(9) -0.0013(10) 0.0035(9)
    C38 0.0315(13) 0.0234(11) 0.0276(12) 0.0011(10) -0.0095(10) 0.0020(10)
    C39 0.0260(13) 0.0274(12) 0.0324(13) -0.0006(10) -0.0058(10) 0.0094(10)
    C40 0.0330(13) 0.0253(11) 0.0284(12) 0.0083(10) 0.0023(10) 0.0063(10)
    C41 0.0346(13) 0.0185(11) 0.0277(12) -0.0007(9) -0.0021(10) 0.0022(9)
    C42 0.0327(14) 0.0298(13) 0.0451(15) -0.0042(10) 0.0025(12) -0.0003(11)
_geom_special_details
;
All e.s.d.'s (except the e.s.d. in the dihedral angle between two l.s. planes)
are estimated using the full covariance matrix. The cell e.s.d.'s are taken
into account individually in the estimation of e.s.d.'s in distances, angles
and torsion angles; correlations between e.s.d.'s in cell parameters are only
used when they are defined by crystal symmetry. An approximate (isotropic)
treatment of cell e.s.d.'s is used for estimating e.s.d.'s involving l.s.
planes.
;
loop_
    _geom_bond_atom_site_label_1
    _geom_bond_atom_site_label_2
    _geom_bond_site_symmetry_2
    _geom_bond_distance
    _geom_bond_publ_flag
    Zn1 C1 . 1.971(2) yes
    Zn1 O3 . 2.0293(14) yes
    Zn1 O11 . 2.0077(15) yes
    Zn1 O17 . 2.0675(14) yes
    Zn2 C9 . 1.981(2) yes
    Zn2 O11 . 2.0943(14) yes
    Zn2 O12 . 2.1109(15) yes
    Zn2 O23 . 2.0193(14) yes
    Zn2 O3 . 2.6270(15) yes
    Zn3 O3 . 2.1060(14) yes
    Zn3 O4 . 2.0802(15) yes
    Zn3 O23 . 2.0759(15) yes
    Zn3 O24 . 2.0729(14) yes
    Zn3 O17 . 2.1439(15) yes
    Zn3 O18 . 2.1081(15) yes
    Zn1 Zn3 . 3.1430(9) ?
    C1 C2 . 1.536(3) ?
    C1 H1A . 0.9900 ?
    C1 H1B . 0.9900 ?
    C2 H2A . 0.9800 ?
    C2 H2B . 0.9800 ?
    C2 H2C . 0.9800 ?
    O3 C3 . 1.332(2) ?
    C3 C7 . 1.355(3) ?
    C3 C4 . 1.450(3) ?
    O4 C4 . 1.258(2) ?
    C4 C5 . 1.428(3) ?
    C5 C6 . 1.334(3) ?
    C5 H5 . 0.9500 ?
    O6 C6 . 1.349(3) ?
    O6 C7 . 1.369(2) ?
    C6 H6 . 0.9500 ?
    C7 C8 . 1.487(3) ?
    C8 H8A . 0.9800 ?
    C8 H8B . 0.9800 ?
    C8 H8C . 0.9800 ?
    C9 C10 . 1.532(3) ?
    C9 H9A . 0.9900 ?
    C9 H9B . 0.9900 ?
    C10 H10A . 0.9800 ?
    C10 H10B . 0.9800 ?
    C10 H10C . 0.9800 ?
    O11 C11 . 1.340(2) ?
    C11 C15 . 1.361(3) ?
    C11 C12 . 1.456(3) ?
    O12 C12 . 1.259(2) ?
    C12 C13 . 1.426(3) ?
    C13 C14 . 1.342(3) ?
    C13 H13 . 0.9500 ?
    O14 C14 . 1.342(3) ?
    O14 C15 . 1.376(2) ?
    C14 H14 . 0.9500 ?
    C15 C16 . 1.491(3) ?
    C16 H16A . 0.9800 ?
    C16 H16B . 0.9800 ?
    C16 H16C . 0.9800 ?
    O17 C17 . 1.340(2) ?
    C17 C21 . 1.355(3) ?
    C17 C18 . 1.449(3) ?
    O18 C18 . 1.260(3) ?
    C18 C19 . 1.437(3) ?
    C19 C20 . 1.336(4) ?
    C19 H19 . 0.9500 ?
    O20 C20 . 1.345(3) ?
    O20 C21 . 1.374(3) ?
    C20 H20 . 0.9500 ?
    C21 C22 . 1.480(3) ?
    C22 H22A . 0.9800 ?
    C22 H22B . 0.9800 ?
    C22 H22C . 0.9800 ?
    O23 C23 . 1.331(2) ?
    C23 C27 . 1.363(3) ?
    C23 C24 . 1.450(3) ?
    O24 C24 . 1.271(2) ?
    C24 C25 . 1.428(3) ?
    C25 C26 . 1.346(3) ?
    C25 H25 . 0.9500 ?
    O26 C26 . 1.335(2) ?
    O26 C27 . 1.374(2) ?
    C26 H26 . 0.9500 ?
    C27 C28 . 1.486(3) ?
    C28 H28A . 0.9800 ?
    C28 H28B . 0.9800 ?
    C28 H28C . 0.9800 ?
    C29 C30 . 1.392(4) ?
    C29 C34 . 1.399(3) ?
    C29 C35 . 1.506(4) ?
    C30 C31 . 1.371(4) ?
    C30 H30 . 0.9500 ?
    C31 C32 . 1.378(4) ?
    C31 H31 . 0.9500 ?
    C32 C33 . 1.384(4) ?
    C32 H32 . 0.9500 ?
    C33 C34 . 1.377(4) ?
    C33 H33 . 0.9500 ?
    C34 H34 . 0.9500 ?
    C35 H35A . 0.9800 ?
    C35 H35B . 0.9800 ?
    C35 H35C . 0.9800 ?
    C36 C41 . 1.391(3) ?
    C36 C37 . 1.395(3) ?
    C36 C42 . 1.506(3) ?
    C37 C38 . 1.381(3) ?
    C37 H37 . 0.9500 ?
    C38 C39 . 1.384(3) ?
    C38 H38 . 0.9500 ?
    C39 C40 . 1.385(3) ?
    C39 H39 . 0.9500 ?
    C40 C41 . 1.387(3) ?
    C40 H40 . 0.9500 ?
    C41 H41 . 0.9500 ?
    C42 H42A . 0.9800 ?
    C42 H42B . 0.9800 ?
    C42 H42C . 0.9800 ?
loop_
    _geom_angle_atom_site_label_1
    _geom_angle_atom_site_label_2
    _geom_angle_atom_site_label_3
    _geom_angle_site_symmetry_1
    _geom_angle_site_symmetry_3
    _geom_angle
    _geom_angle_publ_flag
    C1 Zn1 O11 . . 134.76(8) ?
    C1 Zn1 O3 . . 122.44(7) ?
    O11 Zn1 O3 . . 87.25(5) ?
    C1 Zn1 O17 . . 118.81(8) ?
    O11 Zn1 O17 . . 95.53(5) ?
    O3 Zn1 O17 . . 84.11(6) ?
    C1 Zn1 Zn3 . . 133.28(6) ?
    O11 Zn1 Zn3 . . 91.84(4) ?
    O3 Zn1 Zn3 . . 41.45(4) ?
    O17 Zn1 Zn3 . . 42.66(4) ?
    C9 Zn2 O23 . . 123.58(7) ?
    C9 Zn2 O11 . . 125.55(7) ?
    O23 Zn2 O11 . . 105.43(6) ?
    C9 Zn2 O12 . . 117.31(8) ?
    O23 Zn2 O12 . . 92.80(6) ?
    O11 Zn2 O12 . . 78.77(6) ?
    O24 Zn3 O23 . . 79.77(5) ?
    O24 Zn3 O4 . . 103.06(6) ?
    O23 Zn3 O4 . . 97.63(6) ?
    O24 Zn3 O3 . . 162.57(6) ?
    O23 Zn3 O3 . . 82.81(5) ?
    O4 Zn3 O3 . . 79.64(6) ?
    O24 Zn3 O18 . . 89.61(6) ?
    O23 Zn3 O18 . . 168.68(5) ?
    O4 Zn3 O18 . . 88.54(6) ?
    O3 Zn3 O18 . . 107.74(5) ?
    O24 Zn3 O17 . . 102.00(6) ?
    O23 Zn3 O17 . . 99.71(5) ?
    O4 Zn3 O17 . . 151.62(5) ?
    O3 Zn3 O17 . . 80.44(5) ?
    O18 Zn3 O17 . . 78.54(5) ?
    O24 Zn3 Zn1 . . 140.09(4) ?
    O23 Zn3 Zn1 . . 91.53(4) ?
    O4 Zn3 Zn1 . . 116.73(4) ?
    O3 Zn3 Zn1 . . 39.63(4) ?
    O18 Zn3 Zn1 . . 94.17(4) ?
    O17 Zn3 Zn1 . . 40.81(4) ?
    C2 C1 Zn1 . . 111.80(15) ?
    C2 C1 H1A . . 109.3 ?
    Zn1 C1 H1A . . 109.3 ?
    C2 C1 H1B . . 109.3 ?
    Zn1 C1 H1B . . 109.3 ?
    H1A C1 H1B . . 107.9 ?
    C1 C2 H2A . . 109.5 ?
    C1 C2 H2B . . 109.5 ?
    H2A C2 H2B . . 109.5 ?
    C1 C2 H2C . . 109.5 ?
    H2A C2 H2C . . 109.5 ?
    H2B C2 H2C . . 109.5 ?
    C3 O3 Zn1 . . 140.03(12) ?
    C3 O3 Zn3 . . 110.75(12) ?
    Zn1 O3 Zn3 . . 98.92(6) ?
    O3 C3 C7 . . 123.35(18) ?
    O3 C3 C4 . . 116.32(17) ?
    C7 C3 C4 . . 120.32(18) ?
    C4 O4 Zn3 . . 112.23(13) ?
    O4 C4 C5 . . 123.75(19) ?
    O4 C4 C3 . . 120.44(18) ?
    C5 C4 C3 . . 115.80(19) ?
    C6 C5 C4 . . 120.0(2) ?
    C6 C5 H5 . . 120.0 ?
    C4 C5 H5 . . 120.0 ?
    C6 O6 C7 . . 119.56(17) ?
    C5 C6 O6 . . 123.3(2) ?
    C5 C6 H6 . . 118.3 ?
    O6 C6 H6 . . 118.3 ?
    C3 C7 O6 . . 120.93(19) ?
    C3 C7 C8 . . 126.41(19) ?
    O6 C7 C8 . . 112.65(18) ?
    C7 C8 H8A . . 109.5 ?
    C7 C8 H8B . . 109.5 ?
    H8A C8 H8B . . 109.5 ?
    C7 C8 H8C . . 109.5 ?
    H8A C8 H8C . . 109.5 ?
    H8B C8 H8C . . 109.5 ?
    C10 C9 Zn2 . . 116.61(15) ?
    C10 C9 H9A . . 108.1 ?
    Zn2 C9 H9A . . 108.1 ?
    C10 C9 H9B . . 108.1 ?
    Zn2 C9 H9B . . 108.1 ?
    H9A C9 H9B . . 107.3 ?
    C9 C10 H10A . . 109.5 ?
    C9 C10 H10B . . 109.5 ?
    H10A C10 H10B . . 109.5 ?
    C9 C10 H10C . . 109.5 ?
    H10A C10 H10C . . 109.5 ?
    H10B C10 H10C . . 109.5 ?
    C11 O11 Zn1 . . 129.03(12) ?
    C11 O11 Zn2 . . 112.67(12) ?
    Zn1 O11 Zn2 . . 109.73(6) ?
    O11 C11 C15 . . 124.91(18) ?
    O11 C11 C12 . . 115.63(17) ?
    C15 C11 C12 . . 119.34(18) ?
    C12 O12 Zn2 . . 112.83(13) ?
    O12 C12 C13 . . 123.14(19) ?
    O12 C12 C11 . . 120.04(18) ?
    C13 C12 C11 . . 116.82(18) ?
    C14 C13 C12 . . 119.68(19) ?
    C14 C13 H13 . . 120.2 ?
    C12 C13 H13 . . 120.2 ?
    C14 O14 C15 . . 120.55(16) ?
    O14 C14 C13 . . 122.80(19) ?
    O14 C14 H14 . . 118.6 ?
    C13 C14 H14 . . 118.6 ?
    C11 C15 O14 . . 120.56(18) ?
    C11 C15 C16 . . 128.53(19) ?
    O14 C15 C16 . . 110.89(17) ?
    C15 C16 H16A . . 109.5 ?
    C15 C16 H16B . . 109.5 ?
    H16A C16 H16B . . 109.5 ?
    C15 C16 H16C . . 109.5 ?
    H16A C16 H16C . . 109.5 ?
    H16B C16 H16C . . 109.5 ?
    C17 O17 Zn1 . . 116.08(11) ?
    C17 O17 Zn3 . . 110.18(12) ?
    Zn1 O17 Zn3 . . 96.53(6) ?
    O17 C17 C21 . . 123.53(19) ?
    O17 C17 C18 . . 116.88(18) ?
    C21 C17 C18 . . 119.59(19) ?
    C18 O18 Zn3 . . 112.37(13) ?
    O18 C18 C19 . . 123.5(2) ?
    O18 C18 C17 . . 120.21(18) ?
    C19 C18 C17 . . 116.3(2) ?
    C20 C19 C18 . . 119.9(2) ?
    C20 C19 H19 . . 120.0 ?
    C18 C19 H19 . . 120.0 ?
    C20 O20 C21 . . 119.99(18) ?
    C19 C20 O20 . . 122.9(2) ?
    C19 C20 H20 . . 118.6 ?
    O20 C20 H20 . . 118.6 ?
    C17 C21 O20 . . 121.2(2) ?
    C17 C21 C22 . . 126.0(2) ?
    O20 C21 C22 . . 112.73(19) ?
    C21 C22 H22A . . 109.5 ?
    C21 C22 H22B . . 109.5 ?
    H22A C22 H22B . . 109.5 ?
    C21 C22 H22C . . 109.5 ?
    H22A C22 H22C . . 109.5 ?
    H22B C22 H22C . . 109.5 ?
    C23 O23 Zn2 . . 135.97(12) ?
    C23 O23 Zn3 . . 111.61(11) ?
    Zn2 O23 Zn3 . . 112.17(6) ?
    O23 C23 C27 . . 125.00(18) ?
    O23 C23 C24 . . 115.78(17) ?
    C27 C23 C24 . . 119.19(18) ?
    C24 O24 Zn3 . . 111.97(12) ?
    O24 C24 C25 . . 123.28(18) ?
    O24 C24 C23 . . 119.69(17) ?
    C25 C24 C23 . . 117.02(18) ?
    C26 C25 C24 . . 119.46(19) ?
    C26 C25 H25 . . 120.3 ?
    C24 C25 H25 . . 120.3 ?
    C26 O26 C27 . . 120.69(16) ?
    O26 C26 C25 . . 122.80(19) ?
    O26 C26 H26 . . 118.6 ?
    C25 C26 H26 . . 118.6 ?
    C23 C27 O26 . . 120.72(17) ?
    C23 C27 C28 . . 127.98(18) ?
    O26 C27 C28 . . 111.29(16) ?
    C27 C28 H28A . . 109.5 ?
    C27 C28 H28B . . 109.5 ?
    H28A C28 H28B . . 109.5 ?
    C27 C28 H28C . . 109.5 ?
    H28A C28 H28C . . 109.5 ?
    H28B C28 H28C . . 109.5 ?
    C30 C29 C34 . . 117.7(2) ?
    C30 C29 C35 . . 121.2(2) ?
    C34 C29 C35 . . 121.1(2) ?
    C31 C30 C29 . . 121.7(2) ?
    C31 C30 H30 . . 119.1 ?
    C29 C30 H30 . . 119.1 ?
    C30 C31 C32 . . 120.1(2) ?
    C30 C31 H31 . . 120.0 ?
    C32 C31 H31 . . 120.0 ?
    C31 C32 C33 . . 119.4(3) ?
    C31 C32 H32 . . 120.3 ?
    C33 C32 H32 . . 120.3 ?
    C34 C33 C32 . . 120.7(2) ?
    C34 C33 H33 . . 119.6 ?
    C32 C33 H33 . . 119.6 ?
    C33 C34 C29 . . 120.5(2) ?
    C33 C34 H34 . . 119.8 ?
    C29 C34 H34 . . 119.8 ?
    C29 C35 H35A . . 109.5 ?
    C29 C35 H35B . . 109.5 ?
    H35A C35 H35B . . 109.5 ?
    C29 C35 H35C . . 109.5 ?
    H35A C35 H35C . . 109.5 ?
    H35B C35 H35C . . 109.5 ?
    C41 C36 C37 . . 118.2(2) ?
    C41 C36 C42 . . 121.0(2) ?
    C37 C36 C42 . . 120.7(2) ?
    C38 C37 C36 . . 121.4(2) ?
    C38 C37 H37 . . 119.3 ?
    C36 C37 H37 . . 119.3 ?
    C37 C38 C39 . . 119.7(2) ?
    C37 C38 H38 . . 120.1 ?
    C39 C38 H38 . . 120.1 ?
    C38 C39 C40 . . 119.8(2) ?
    C38 C39 H39 . . 120.1 ?
    C40 C39 H39 . . 120.1 ?
    C39 C40 C41 . . 120.3(2) ?
    C39 C40 H40 . . 119.8 ?
    C41 C40 H40 . . 119.8 ?
    C40 C41 C36 . . 120.6(2) ?
    C40 C41 H41 . . 119.7 ?
    C36 C41 H41 . . 119.7 ?
    C36 C42 H42A . . 109.5 ?
    C36 C42 H42B . . 109.5 ?
    H42A C42 H42B . . 109.5 ?
    C36 C42 H42C . . 109.5 ?
    H42A C42 H42C . . 109.5 ?
    H42B C42 H42C . . 109.5 ?
loop_
    _geom_torsion_atom_site_label_1
    _geom_torsion_atom_site_label_2
    _geom_torsion_atom_site_label_3
    _geom_torsion_atom_site_label_4
    _geom_torsion_site_symmetry_1
    _geom_torsion_site_symmetry_2
    _geom_torsion_site_symmetry_3
    _geom_torsion_site_symmetry_4
    _geom_torsion
    _geom_torsion_publ_flag
    C1 Zn1 Zn3 O24 . . . . 114.71(11) ?
    O11 Zn1 Zn3 O24 . . . . -68.86(7) ?
    O3 Zn1 Zn3 O24 . . . . -152.61(9) ?
    O17 Zn1 Zn3 O24 . . . . 27.30(8) ?
    C1 Zn1 Zn3 O23 . . . . -169.47(10) ?
    O11 Zn1 Zn3 O23 . . . . 6.96(5) ?
    O3 Zn1 Zn3 O23 . . . . -76.78(7) ?
    O17 Zn1 Zn3 O23 . . . . 103.12(7) ?
    C1 Zn1 Zn3 O4 . . . . -70.14(10) ?
    O11 Zn1 Zn3 O4 . . . . 106.30(6) ?
    O3 Zn1 Zn3 O4 . . . . 22.55(7) ?
    O17 Zn1 Zn3 O4 . . . . -157.55(7) ?
    C1 Zn1 Zn3 O3 . . . . -92.69(11) ?
    O11 Zn1 Zn3 O3 . . . . 83.75(7) ?
    O17 Zn1 Zn3 O3 . . . . 179.91(8) ?
    C1 Zn1 Zn3 O18 . . . . 20.32(10) ?
    O11 Zn1 Zn3 O18 . . . . -163.25(6) ?
    O3 Zn1 Zn3 O18 . . . . 113.01(7) ?
    O17 Zn1 Zn3 O18 . . . . -67.09(7) ?
    C1 Zn1 Zn3 O17 . . . . 87.41(10) ?
    O11 Zn1 Zn3 O17 . . . . -96.16(7) ?
    O3 Zn1 Zn3 O17 . . . . -179.91(8) ?
    O11 Zn1 C1 C2 . . . . -154.88(13) ?
    O3 Zn1 C1 C2 . . . . -31.49(19) ?
    O17 Zn1 C1 C2 . . . . 70.68(17) ?
    Zn3 Zn1 C1 C2 . . . . 20.1(2) ?
    C1 Zn1 O3 C3 . . . . -17.7(2) ?
    O11 Zn1 O3 C3 . . . . 125.88(19) ?
    O17 Zn1 O3 C3 . . . . -138.27(19) ?
    Zn3 Zn1 O3 C3 . . . . -138.2(2) ?
    C1 Zn1 O3 Zn3 . . . . 120.50(9) ?
    O11 Zn1 O3 Zn3 . . . . -95.91(6) ?
    O17 Zn1 O3 Zn3 . . . . -0.06(5) ?
    O24 Zn3 O3 C3 . . . . -107.5(2) ?
    O23 Zn3 O3 C3 . . . . -106.02(12) ?
    O4 Zn3 O3 C3 . . . . -6.87(12) ?
    O18 Zn3 O3 C3 . . . . 78.21(12) ?
    O17 Zn3 O3 C3 . . . . 152.82(12) ?
    Zn1 Zn3 O3 C3 . . . . 152.75(15) ?
    O24 Zn3 O3 Zn1 . . . . 99.71(18) ?
    O23 Zn3 O3 Zn1 . . . . 101.22(6) ?
    O4 Zn3 O3 Zn1 . . . . -159.62(7) ?
    O18 Zn3 O3 Zn1 . . . . -74.54(6) ?
    O17 Zn3 O3 Zn1 . . . . 0.06(5) ?
    Zn1 O3 C3 C7 . . . . -38.8(3) ?
    Zn3 O3 C3 C7 . . . . -174.06(16) ?
    Zn1 O3 C3 C4 . . . . 142.15(16) ?
    Zn3 O3 C3 C4 . . . . 6.9(2) ?
    O24 Zn3 O4 C4 . . . . 168.35(13) ?
    O23 Zn3 O4 C4 . . . . 87.15(14) ?
    O3 Zn3 O4 C4 . . . . 5.94(13) ?
    O18 Zn3 O4 C4 . . . . -102.39(14) ?
    O17 Zn3 O4 C4 . . . . -40.14(19) ?
    Zn1 Zn3 O4 C4 . . . . -8.46(14) ?
    Zn3 O4 C4 C5 . . . . 175.83(16) ?
    Zn3 O4 C4 C3 . . . . -4.2(2) ?
    O3 C3 C4 O4 . . . . -2.0(3) ?
    C7 C3 C4 O4 . . . . 178.91(19) ?
    O3 C3 C4 C5 . . . . 177.97(17) ?
    C7 C3 C4 C5 . . . . -1.1(3) ?
    O4 C4 C5 C6 . . . . -179.1(2) ?
    C3 C4 C5 C6 . . . . 1.0(3) ?
    C4 C5 C6 O6 . . . . 0.0(4) ?
    C7 O6 C6 C5 . . . . -1.0(3) ?
    O3 C3 C7 O6 . . . . -178.77(17) ?
    C4 C3 C7 O6 . . . . 0.2(3) ?
    O3 C3 C7 C8 . . . . 0.3(3) ?
    C4 C3 C7 C8 . . . . 179.32(19) ?
    C6 O6 C7 C3 . . . . 0.8(3) ?
    C6 O6 C7 C8 . . . . -178.38(19) ?
    O23 Zn2 C9 C10 . . . . -6.7(2) ?
    O11 Zn2 C9 C10 . . . . 143.40(14) ?
    O12 Zn2 C9 C10 . . . . -120.88(15) ?
    C1 Zn1 O11 C11 . . . . -73.88(18) ?
    O3 Zn1 O11 C11 . . . . 150.99(15) ?
    O17 Zn1 O11 C11 . . . . 67.18(16) ?
    Zn3 Zn1 O11 C11 . . . . 109.78(15) ?
    C1 Zn1 O11 Zn2 . . . . 141.24(10) ?
    O3 Zn1 O11 Zn2 . . . . 6.11(6) ?
    O17 Zn1 O11 Zn2 . . . . -77.70(7) ?
    Zn3 Zn1 O11 Zn2 . . . . -35.10(6) ?
    C9 Zn2 O11 C11 . . . . 113.57(14) ?
    O23 Zn2 O11 C11 . . . . -91.92(13) ?
    O12 Zn2 O11 C11 . . . . -2.10(12) ?
    C9 Zn2 O11 Zn1 . . . . -95.40(10) ?
    O23 Zn2 O11 Zn1 . . . . 59.12(7) ?
    O12 Zn2 O11 Zn1 . . . . 148.94(7) ?
    Zn1 O11 C11 C15 . . . . 42.4(3) ?
    Zn2 O11 C11 C15 . . . . -173.51(16) ?
    Zn1 O11 C11 C12 . . . . -141.61(14) ?
    Zn2 O11 C11 C12 . . . . 2.5(2) ?
    C9 Zn2 O12 C12 . . . . -122.96(14) ?
    O23 Zn2 O12 C12 . . . . 106.61(14) ?
    O11 Zn2 O12 C12 . . . . 1.42(13) ?
    Zn2 O12 C12 C13 . . . . 179.17(15) ?
    Zn2 O12 C12 C11 . . . . -0.6(2) ?
    O11 C11 C12 O12 . . . . -1.3(3) ?
    C15 C11 C12 O12 . . . . 174.89(18) ?
    O11 C11 C12 C13 . . . . 178.94(17) ?
    C15 C11 C12 C13 . . . . -4.9(3) ?
    O12 C12 C13 C14 . . . . -178.7(2) ?
    C11 C12 C13 C14 . . . . 1.1(3) ?
    C15 O14 C14 C13 . . . . -1.4(3) ?
    C12 C13 C14 O14 . . . . 2.1(3) ?
    O11 C11 C15 O14 . . . . -178.51(17) ?
    C12 C11 C15 O14 . . . . 5.7(3) ?
    O11 C11 C15 C16 . . . . 3.1(3) ?
    C12 C11 C15 C16 . . . . -172.7(2) ?
    C14 O14 C15 C11 . . . . -2.6(3) ?
    C14 O14 C15 C16 . . . . 176.04(18) ?
    C1 Zn1 O17 C17 . . . . -7.63(16) ?
    O11 Zn1 O17 C17 . . . . -157.01(13) ?
    O3 Zn1 O17 C17 . . . . 116.34(14) ?
    Zn3 Zn1 O17 C17 . . . . 116.27(15) ?
    C1 Zn1 O17 Zn3 . . . . -123.91(8) ?
    O11 Zn1 O17 Zn3 . . . . 86.71(5) ?
    O3 Zn1 O17 Zn3 . . . . 0.06(5) ?
    O24 Zn3 O17 C17 . . . . 76.61(12) ?
    O23 Zn3 O17 C17 . . . . 158.11(12) ?
    O4 Zn3 O17 C17 . . . . -75.02(16) ?
    O3 Zn3 O17 C17 . . . . -120.96(12) ?
    O18 Zn3 O17 C17 . . . . -10.51(12) ?
    Zn1 Zn3 O17 C17 . . . . -120.90(13) ?
    O24 Zn3 O17 Zn1 . . . . -162.49(5) ?
    O23 Zn3 O17 Zn1 . . . . -80.99(6) ?
    O4 Zn3 O17 Zn1 . . . . 45.88(13) ?
    O3 Zn3 O17 Zn1 . . . . -0.06(5) ?
    O18 Zn3 O17 Zn1 . . . . 110.39(6) ?
    Zn1 O17 C17 C21 . . . . 79.8(2) ?
    Zn3 O17 C17 C21 . . . . -171.89(16) ?
    Zn1 O17 C17 C18 . . . . -100.05(17) ?
    Zn3 O17 C17 C18 . . . . 8.3(2) ?
    O24 Zn3 O18 C18 . . . . -90.51(14) ?
    O23 Zn3 O18 C18 . . . . -70.3(3) ?
    O4 Zn3 O18 C18 . . . . 166.41(13) ?
    O3 Zn3 O18 C18 . . . . 87.77(14) ?
    O17 Zn3 O18 C18 . . . . 11.82(13) ?
    Zn1 Zn3 O18 C18 . . . . 49.72(13) ?
    Zn3 O18 C18 C19 . . . . 167.88(16) ?
    Zn3 O18 C18 C17 . . . . -11.4(2) ?
    O17 C17 C18 O18 . . . . 2.0(3) ?
    C21 C17 C18 O18 . . . . -177.82(19) ?
    O17 C17 C18 C19 . . . . -177.37(17) ?
    C21 C17 C18 C19 . . . . 2.8(3) ?
    O18 C18 C19 C20 . . . . -179.7(2) ?
    C17 C18 C19 C20 . . . . -0.3(3) ?
    C18 C19 C20 O20 . . . . -2.2(3) ?
    C21 O20 C20 C19 . . . . 2.2(3) ?
    O17 C17 C21 O20 . . . . 177.28(17) ?
    C18 C17 C21 O20 . . . . -2.9(3) ?
    O17 C17 C21 C22 . . . . -2.7(3) ?
    C18 C17 C21 C22 . . . . 177.1(2) ?
    C20 O20 C21 C17 . . . . 0.4(3) ?
    C20 O20 C21 C22 . . . . -179.60(19) ?
    C9 Zn2 O23 C23 . . . . -83.56(19) ?
    O11 Zn2 O23 C23 . . . . 121.29(17) ?
    O12 Zn2 O23 C23 . . . . 42.17(18) ?
    C9 Zn2 O23 Zn3 . . . . 102.85(10) ?
    O11 Zn2 O23 Zn3 . . . . -52.30(8) ?
    O12 Zn2 O23 Zn3 . . . . -131.43(7) ?
    O24 Zn3 O23 C23 . . . . -9.44(12) ?
    O4 Zn3 O23 C23 . . . . 92.54(13) ?
    O3 Zn3 O23 C23 . . . . 171.02(13) ?
    O18 Zn3 O23 C23 . . . . -30.0(3) ?
    O17 Zn3 O23 C23 . . . . -110.01(12) ?
    Zn1 Zn3 O23 C23 . . . . -150.23(12) ?
    O24 Zn3 O23 Zn2 . . . . 165.78(8) ?
    O4 Zn3 O23 Zn2 . . . . -92.24(7) ?
    O3 Zn3 O23 Zn2 . . . . -13.76(7) ?
    O18 Zn3 O23 Zn2 . . . . 145.3(3) ?
    O17 Zn3 O23 Zn2 . . . . 65.20(7) ?
    Zn1 Zn3 O23 Zn2 . . . . 24.98(6) ?
    Zn2 O23 C23 C27 . . . . 17.4(3) ?
    Zn3 O23 C23 C27 . . . . -168.99(16) ?
    Zn2 O23 C23 C24 . . . . -164.84(13) ?
    Zn3 O23 C23 C24 . . . . 8.8(2) ?
    O23 Zn3 O24 C24 . . . . 8.81(13) ?
    O4 Zn3 O24 C24 . . . . -86.74(14) ?
    O3 Zn3 O24 C24 . . . . 10.3(3) ?
    O18 Zn3 O24 C24 . . . . -175.14(14) ?
    O17 Zn3 O24 C24 . . . . 106.67(13) ?
    Zn1 Zn3 O24 C24 . . . . 88.82(14) ?
    Zn3 O24 C24 C25 . . . . 172.62(15) ?
    Zn3 O24 C24 C23 . . . . -7.0(2) ?
    O23 C23 C24 O24 . . . . -1.3(3) ?
    C27 C23 C24 O24 . . . . 176.61(18) ?
    O23 C23 C24 C25 . . . . 179.10(17) ?
    C27 C23 C24 C25 . . . . -3.0(3) ?
    O24 C24 C25 C26 . . . . -179.2(2) ?
    C23 C24 C25 C26 . . . . 0.4(3) ?
    C27 O26 C26 C25 . . . . -0.3(3) ?
    C24 C25 C26 O26 . . . . 1.3(3) ?
    O23 C23 C27 O26 . . . . -178.22(17) ?
    C24 C23 C27 O26 . . . . 4.1(3) ?
    O23 C23 C27 C28 . . . . 2.7(3) ?
    C24 C23 C27 C28 . . . . -174.98(19) ?
    C26 O26 C27 C23 . . . . -2.5(3) ?
    C26 O26 C27 C28 . . . . 176.74(17) ?
    C34 C29 C30 C31 . . . . 0.0(3) ?
    C35 C29 C30 C31 . . . . 178.3(2) ?
    C29 C30 C31 C32 . . . . 0.5(4) ?
    C30 C31 C32 C33 . . . . -0.3(4) ?
    C31 C32 C33 C34 . . . . -0.5(4) ?
    C32 C33 C34 C29 . . . . 1.0(4) ?
    C30 C29 C34 C33 . . . . -0.8(3) ?
    C35 C29 C34 C33 . . . . -179.0(2) ?
    C41 C36 C37 C38 . . . . -1.1(3) ?
    C42 C36 C37 C38 . . . . 177.4(2) ?
    C36 C37 C38 C39 . . . . 0.3(3) ?
    C37 C38 C39 C40 . . . . 0.5(3) ?
    C38 C39 C40 C41 . . . . -0.5(3) ?
    C39 C40 C41 C36 . . . . -0.3(3) ?
    C37 C36 C41 C40 . . . . 1.1(3) ?
    C42 C36 C41 C40 . . . . -177.4(2) ?
loop_
    _geom_hbond_atom_site_label_D
    _geom_hbond_atom_site_label_H
    _geom_hbond_atom_site_label_A
    _geom_hbond_site_symmetry_A
    _geom_hbond_distance_DH
    _geom_hbond_distance_HA
    _geom_hbond_distance_DA
    _geom_hbond_angle_DHA
    C6 H6 Cg1 3_565 0.95 2.53 3.477(3) 172
    C14 H14 O24 2 0.95 2.39 3.286(3) 156
    C20 H20 O17 2_545 0.95 2.40 3.332(3) 166
    C26 H26 O18 2_455 0.95 2.33 3.167(3) 146
    C28 H28B Cg2 1_465 0.98 2.72 3.411(3) 128
_iucr_refine_instructions_details
;
TITL RP22.INS in P2(1)/n
CELL 0.71073  10.125  11.949  34.653  90.000  90.20  90.000
ZERR   4   0.003   0.004   0.006   0.00   0.02   0.00
LATT  1
SYMM 0.5-X, 0.5+Y, 0.5-Z
SFAC C  H O ZN
UNIT 168 184 48 12
TEMP -173
CONF
L.S. 25
ACTA 52
BOND $H
FMAP 2
PLAN 20
OMIT -3 54
WGHT    0.034000    0.846900
FVAR       1.45768
ZN1   4    0.268288    0.439724    0.134257    11.00000    0.01236    0.01449 =
         0.01537   -0.00205    0.00032    0.00109
ZN2   4    0.076627    0.667285    0.125066    11.00000    0.01327    0.01753 =
         0.01428    0.00250   -0.00046   -0.00031
ZN3   4   -0.009517    0.432645    0.174372    11.00000    0.01395    0.01278 =
         0.01416    0.00036    0.00176    0.00048
C1    1    0.387417    0.322958    0.114348    11.00000    0.01585    0.02270 =
         0.02401   -0.00434   -0.00011    0.00394
AFIX  23
H1A   2    0.428259    0.349356    0.090080    11.00000   -1.20000
H1B   2    0.459062    0.309596    0.133309    11.00000   -1.20000
AFIX   0
C2    1    0.313960    0.212690    0.106677    11.00000    0.03070    0.02097 =
         0.03385   -0.00479   -0.00312    0.00517
AFIX 137
H2A   2    0.280838    0.182503    0.131092    11.00000   -1.50000
H2B   2    0.374547    0.158696    0.094916    11.00000   -1.50000
H2C   2    0.239622    0.226504    0.089128    11.00000   -1.50000
AFIX   0
O3    3    0.074725    0.448126    0.119149    11.00000    0.01313    0.02165 =
         0.01236   -0.00279   -0.00253   -0.00056
C3    1   -0.007637    0.410079    0.092125    11.00000    0.01596    0.01107 =
         0.01865   -0.00060   -0.00470    0.00170
O4    3   -0.169343    0.386372    0.140030    11.00000    0.01684    0.01973 =
         0.02372   -0.00013   -0.00024   -0.00297
C4    1   -0.139007    0.379527    0.104933    11.00000    0.01766    0.01306 =
         0.02298    0.00139   -0.00262   -0.00021
C5    1   -0.227817    0.342426    0.075485    11.00000    0.02104    0.02297 =
         0.03204    0.00272   -0.01023   -0.00628
AFIX  43
H5    2   -0.315798    0.322269    0.081909    11.00000   -1.20000
AFIX   0
O6    3   -0.063973    0.363161    0.027674    11.00000    0.03249    0.03127 =
         0.01703   -0.00378   -0.00878   -0.00583
C6    1   -0.187271    0.336065    0.038963    11.00000    0.03060    0.02883 =
         0.02823    0.00151   -0.01395   -0.00929
AFIX  43
H6    2   -0.248336    0.311187    0.019936    11.00000   -1.20000
AFIX   0
C7    1    0.025456    0.400880    0.054396    11.00000    0.02198    0.01775 =
         0.01830   -0.00204   -0.00557    0.00115
C8    1    0.155053    0.429963    0.037001    11.00000    0.02906    0.03238 =
         0.01731    0.00023    0.00217    0.00355
AFIX 137
H8A   2    0.187354    0.500176    0.048194    11.00000   -1.50000
H8B   2    0.144566    0.438852    0.009044    11.00000   -1.50000
H8C   2    0.218646    0.370026    0.042301    11.00000   -1.50000
AFIX   0
C9    1   -0.000275    0.711165    0.074635    11.00000    0.01980    0.02471 =
         0.01597    0.00421   -0.00006    0.00308
AFIX  23
H9A   2    0.011144    0.792953    0.071533    11.00000   -1.20000
H9B   2    0.051468    0.674379    0.054031    11.00000   -1.20000
AFIX   0
C10   1   -0.146354    0.683358    0.068167    11.00000    0.02567    0.02330 =
         0.02635   -0.00146   -0.00715    0.00137
AFIX 137
H10A  2   -0.158169    0.601957    0.068125    11.00000   -1.50000
H10B  2   -0.175305    0.713997    0.043306    11.00000   -1.50000
H10C  2   -0.199056    0.716331    0.088932    11.00000   -1.50000
AFIX   0
O11   3    0.268897    0.607745    0.133929    11.00000    0.01093    0.01567 =
         0.01840   -0.00064   -0.00083   -0.00178
C11   1    0.343414    0.678526    0.154649    11.00000    0.01378    0.01530 =
         0.01477    0.00142   -0.00006   -0.00282
O12   3    0.157479    0.795740    0.159654    11.00000    0.01472    0.01963 =
         0.02612   -0.00289   -0.00150    0.00068
C12   1    0.276783    0.778990    0.168204    11.00000    0.01817    0.01707 =
         0.01438    0.00158    0.00201   -0.00291
C13   1    0.353125    0.854829    0.190895    11.00000    0.02195    0.01855 =
         0.01935   -0.00323    0.00175   -0.00225
AFIX  43
H13   2    0.313913    0.921024    0.200820    11.00000   -1.20000
AFIX   0
O14   3    0.542366    0.741902    0.183972    11.00000    0.01500    0.02291 =
         0.02559   -0.00555   -0.00363   -0.00362
C14   1    0.480679    0.832248    0.198168    11.00000    0.02411    0.02111 =
         0.02054   -0.00431   -0.00286   -0.00592
AFIX  43
H14   2    0.529342    0.882387    0.214044    11.00000   -1.20000
AFIX   0
C15   1    0.474953    0.665783    0.161549    11.00000    0.01829    0.01733 =
         0.02029   -0.00108   -0.00080   -0.00393
C16   1    0.565637    0.577219    0.146900    11.00000    0.01468    0.02637 =
         0.03474   -0.00596   -0.00072    0.00078
AFIX 137
H16A  2    0.514246    0.519848    0.133321    11.00000   -1.50000
H16B  2    0.612766    0.542970    0.168644    11.00000   -1.50000
H16C  2    0.629494    0.610639    0.129108    11.00000   -1.50000
AFIX   0
O17   3    0.195580    0.424156    0.189676    11.00000    0.01705    0.01382 =
         0.01371    0.00139   -0.00042    0.00340
C17   1    0.221657    0.327327    0.207668    11.00000    0.02431    0.01740 =
         0.01114   -0.00085    0.00095    0.00573
O18   3    0.008724    0.264060    0.191516    11.00000    0.02157    0.01551 =
         0.02306    0.00149    0.00417    0.00072
C18   1    0.116880    0.244721    0.208310    11.00000    0.02599    0.01733 =
         0.01366   -0.00060    0.00467    0.00514
C19   1    0.144152    0.143284    0.229142    11.00000    0.03990    0.01788 =
         0.02353    0.00375    0.00456    0.00555
AFIX  43
H19   2    0.078978    0.086277    0.230670    11.00000   -1.20000
AFIX   0
O20   3    0.358981    0.205168    0.244211    11.00000    0.04051    0.02627 =
         0.02251    0.00102   -0.00957    0.01565
C20   1    0.261254    0.129227    0.246358    11.00000    0.05050    0.01744 =
         0.02373    0.00265   -0.00010    0.01065
AFIX  43
H20   2    0.276130    0.062699    0.260741    11.00000   -1.20000
AFIX   0
C21   1    0.339037    0.303952    0.224751    11.00000    0.03109    0.02013 =
         0.01768   -0.00269   -0.00544    0.00828
C22   1    0.457024    0.377094    0.225060    11.00000    0.02698    0.02986 =
         0.03423   -0.00648   -0.01441    0.00735
AFIX 137
H22A  2    0.434854    0.449327    0.213314    11.00000   -1.50000
H22B  2    0.528010    0.341498    0.210335    11.00000   -1.50000
H22C  2    0.486325    0.388881    0.251735    11.00000   -1.50000
AFIX   0
O23   3   -0.030738    0.604766    0.169081    11.00000    0.01770    0.01494 =
         0.01466    0.00152    0.00489    0.00279
C23   1   -0.103805    0.647028    0.197427    11.00000    0.00904    0.01837 =
         0.01496   -0.00136    0.00005   -0.00081
O24   3   -0.096698    0.469574    0.226889    11.00000    0.02232    0.01932 =
         0.01690    0.00278    0.00481    0.00301
C24   1   -0.136058    0.570432    0.228460    11.00000    0.01322    0.01880 =
         0.01632   -0.00063   -0.00176   -0.00136
C25   1   -0.212728    0.613920    0.259568    11.00000    0.01824    0.02410 =
         0.01715    0.00152    0.00436   -0.00028
AFIX  43
H25   2   -0.236033    0.567223    0.280661    11.00000   -1.20000
AFIX   0
O26   3   -0.223958    0.790357    0.229514    11.00000    0.01503    0.01790 =
         0.01903   -0.00442    0.00095    0.00290
C26   1   -0.251689    0.721614    0.258752    11.00000    0.01504    0.02852 =
         0.01831   -0.00257    0.00517    0.00004
AFIX  43
H26   2   -0.301020    0.749898    0.279884    11.00000   -1.20000
AFIX   0
C27   1   -0.152294    0.753386    0.198422    11.00000    0.01050    0.01951 =
         0.01483   -0.00322   -0.00039    0.00065
C28   1   -0.140146    0.841882    0.168536    11.00000    0.02013    0.01717 =
         0.02097    0.00099   -0.00002    0.00379
AFIX 137
H28A  2   -0.071509    0.895277    0.176262    11.00000   -1.50000
H28B  2   -0.224672    0.881096    0.165802    11.00000   -1.50000
H28C  2   -0.116243    0.807655    0.143827    11.00000   -1.50000
AFIX   0
C29   1    0.348173    0.860510    0.026481    11.00000    0.02271    0.03644 =
         0.02942   -0.00912   -0.00321   -0.00927
C30   1    0.345092    0.773114    0.053038    11.00000    0.02459    0.05398 =
         0.02074   -0.00158    0.00212   -0.01837
AFIX  43
H30   2    0.286118    0.777370    0.074250    11.00000   -1.20000
AFIX   0
C31   1    0.424917    0.681092    0.049381    11.00000    0.03365    0.04461 =
         0.03198    0.01130   -0.00767   -0.01614
AFIX  43
H31   2    0.420251    0.622368    0.067806    11.00000   -1.20000
AFIX   0
C32   1    0.511916    0.673702    0.019001    11.00000    0.03136    0.03493 =
         0.04024   -0.00210   -0.00559   -0.00509
AFIX  43
H32   2    0.567729    0.610247    0.016436    11.00000   -1.20000
AFIX   0
C33   1    0.517226    0.759624   -0.007751    11.00000    0.02894    0.04147 =
         0.02387   -0.00446    0.00440   -0.00869
AFIX  43
H33   2    0.577521    0.755110   -0.028637    11.00000   -1.20000
AFIX   0
C34   1    0.436058    0.851553   -0.004414    11.00000    0.02994    0.03103 =
         0.02348   -0.00018    0.00001   -0.01040
AFIX  43
H34   2    0.439780    0.909289   -0.023226    11.00000   -1.20000
AFIX   0
C35   1    0.257261    0.959680    0.030194    11.00000    0.03980    0.04196 =
         0.05677   -0.00953    0.00463   -0.00311
AFIX 137
H35A  2    0.169616    0.939931    0.020224    11.00000   -1.50000
H35B  2    0.292782    1.022611    0.015358    11.00000   -1.50000
H35C  2    0.250237    0.981019    0.057416    11.00000   -1.50000
AFIX   0
C36   1    0.825741    0.055742    0.104564    11.00000    0.02932    0.01812 =
         0.02764    0.00704   -0.00146    0.00275
C37   1    0.776242   -0.028726    0.080764    11.00000    0.03044    0.02191 =
         0.02332    0.00353   -0.00125    0.00628
AFIX  43
H37   2    0.832106   -0.061157    0.061845    11.00000   -1.20000
AFIX   0
C38   1    0.647787   -0.066165    0.084131    11.00000    0.03152    0.02344 =
         0.02760    0.00202   -0.00950    0.00107
AFIX  43
H38   2    0.616050   -0.124046    0.067752    11.00000   -1.20000
AFIX   0
C39   1    0.565443   -0.018995    0.111479    11.00000    0.02596    0.02736 =
         0.03242    0.00944   -0.00583   -0.00059
AFIX  43
H39   2    0.477171   -0.044797    0.114074    11.00000   -1.20000
AFIX   0
C40   1    0.612199    0.065953    0.135046    11.00000    0.03304    0.02527 =
         0.02836    0.00628    0.00233    0.00827
AFIX  43
H40   2    0.555549    0.098827    0.153672    11.00000   -1.20000
AFIX   0
C41   1    0.741383    0.103255    0.131576    11.00000    0.03456    0.01849 =
         0.02775    0.00223   -0.00208   -0.00070
AFIX  43
H41   2    0.772473    0.161763    0.147795    11.00000   -1.20000
AFIX   0
C42   1    0.967747    0.092245    0.101653    11.00000    0.03266    0.02980 =
         0.04511   -0.00031    0.00247   -0.00419
AFIX  33
H42A  2    0.983878    0.123484    0.075949    11.00000   -1.50000
H42B  2    1.025709    0.027670    0.105855    11.00000   -1.50000
H42C  2    0.986047    0.149331    0.121260    11.00000   -1.50000
REM  RP22.INS in P2(1)/n
REM R1 =  0.0286 for   7445 Fo > 4sig(Fo)  and  0.0399 for all   9131 data
REM    569 parameters refined using      0 restraints
HKLF 4
REM  RP22.INS in P2(1)/n
REM R1 =  0.0286 for   7444 Fo > 4sig(Fo)  and  0.0399 for all   9131 data
REM    521 parameters refined using      0 restraints
END
WGHT      0.0340      0.8469
REM Highest difference peak  0.372,  deepest hole -0.324,  1-sigma level  0.063
Q1    1   0.0571  0.6734  0.0955  11.00000  0.05    0.37
Q2    1   0.5088  0.6461  0.0545  11.00000  0.05    0.37
Q3    1   0.2350  0.4320  0.0553  11.00000  0.05    0.36
Q4    1   0.3584  0.6704  0.0845  11.00000  0.05    0.36
Q5    1  -0.1988  0.6650  0.1671  11.00000  0.05    0.35
Q6    1   0.1845  0.2756  0.2020  11.00000  0.05    0.34
Q7    1   0.3146  0.7326  0.1563  11.00000  0.05    0.33
Q8    1   0.4591  0.6990  0.0299  11.00000  0.05    0.33
Q9    1  -0.3212  0.4144  0.0569  11.00000  0.05    0.33
Q10   1   0.4035  0.4009  0.0969  11.00000  0.05    0.33
Q11   1  -0.1001  0.7180  0.2033  11.00000  0.05    0.32
Q12   1   0.0942  0.3979  0.0476  11.00000  0.05    0.32
Q13   1  -0.1528  0.6925  0.1938  11.00000  0.05    0.30
Q14   1  -0.0791  0.4122  0.0989  11.00000  0.05    0.30
Q15   1   0.5110  0.7180  0.1667  11.00000  0.05    0.29
Q16   1   0.3203  0.5977  0.1307  11.00000  0.05    0.29
Q17   1  -0.0215  0.6854  0.1206  11.00000  0.05    0.29
Q18   1   0.1513  0.4563  0.1241  11.00000  0.05    0.29
Q19   1   0.5207  0.6182  0.1595  11.00000  0.05    0.28
Q20   1   0.2551  0.6445  0.1110  11.00000  0.05    0.28
;
