# Supplementary material for: Dieth­yl(μ3-2-methyl-4-oxo-4H-pyran-3-olato-κ4 O 3,O 4:O 3:O 3)tris­(μ2-2-methyl-4-oxo-4H-pyran-3-olato-κ3 O 3,O 4:O 3)trizinc toluene disolvate
Source: Acta Crystallogr Sect E Struct Rep Online. 2013 Apr 20;69(Pt 5):m281–2. doi: 10.1107/S1600536813010064 (PMC3647817; doi:10.1107/S1600536813010064)
Supplement: Supplementary file 2 [file e-69-0m281-Isup2.hkl]

# 
# h,k,l, Fc-squared, Fo-squared, sigma(Fo-squared) and status flag 
# 
data_I
_shelx_title ' RP22.INS in P2(1)/n' 
_shelx_refln_list_code          4 
_shelx_F_calc_maximum      367.34 
_exptl_crystal_F_000      1936.00 
_reflns_d_resolution_high  0.7828 
 
loop_ 
 _symmetry_equiv_pos_as_xyz 
 'x, y, z' 
 '-x+1/2, y+1/2, -z+1/2' 
 '-x, -y, -z' 
 'x-1/2, -y-1/2, z-1/2' 
 
_cell_length_a    10.1250 
_cell_length_b    11.9490 
_cell_length_c    34.6530 
_cell_angle_alpha  90.000 
_cell_angle_beta   90.200 
_cell_angle_gamma  90.000 
 
_shelx_F_squared_multiplier     1.000 
 
loop_ 
 _refln_index_h 
 _refln_index_k 
 _refln_index_l 
 _refln_F_squared_calc 
 _refln_F_squared_meas 
 _refln_F_squared_sigma 
 _refln_observed_status 
   2   0   0     1104.66     1259.13     32.61 o 
   4   0   0    32608.20    32872.71    181.91 o 
   6   0   0       18.95        5.92     47.29 o 
   8   0   0     7325.32     6871.67    208.54 o 
  10   0   0      619.64      611.08    106.11 o 
  12   0   0     6437.09     6981.22    217.17 o 
   2   1   0      792.15      931.96     29.81 o 
   3   1   0     2411.75     2329.73     43.26 o 
   4   1   0    12344.67    12550.97    132.31 o 
   5   1   0        5.16       64.07     41.08 o 
   6   1   0     2609.93     2594.18     45.63 o 
   7   1   0     4899.91     4884.02     69.08 o 
   8   1   0      259.74      203.88     37.86 o 
   9   1   0       53.92       58.84     50.22 o 
  10   1   0     2258.05     2284.47     77.24 o 
  11   1   0     7023.91     7386.46    141.00 o 
  12   1   0        7.78       65.27     75.60 o 
   0   2   0     9918.45     9587.74    101.26 o 
   1   2   0     4431.89     4589.69     85.13 o 
   2   2   0     1000.71      987.14     38.54 o 
   3   2   0     8406.39     8165.37    112.44 o 
   4   2   0    12625.98    12152.50     88.91 o 
   5   2   0      118.26      205.91     43.90 o 
   6   2   0     1149.95     1633.27     42.77 o 
   7   2   0      125.76      119.15     28.52 o 
   8   2   0     2026.32     2021.04     39.51 o 
   9   2   0     2668.84     2620.47     59.67 o 
  10   2   0      561.09      386.98     62.93 o 
  11   2   0      326.65      243.43     69.59 o 
  12   2   0       11.83        4.50     75.54 o 
   1   3   0     3171.02     3762.19     87.50 o 
   2   3   0        4.39        7.47     31.51 o 
   3   3   0     3095.81     3264.94     45.57 o 
   4   3   0       82.59      131.15     43.35 o 
   5   3   0       37.78       59.89     44.46 o 
   6   3   0     1790.80     1683.35     43.82 o 
   7   3   0    10460.06    10562.27    139.28 o 
   8   3   0      295.35      351.32     33.60 o 
   9   3   0       15.88       70.24     39.36 o 
  10   3   0     2142.50     2141.20     67.63 o 
  11   3   0       28.93      193.41     70.86 o 
  12   3   0      265.69      293.44     90.11 o 
   0   4   0    33277.63    37903.88    417.13 o 
   1   4   0    40028.02    40561.91    305.01 o 
   2   4   0     1903.81     1605.39     46.33 o 
   3   4   0       62.57       62.76     33.92 o 
   4   4   0       28.89       51.65     35.93 o 
   5   4   0    11557.66    11624.02    100.38 o 
   6   4   0      309.60      314.54     31.66 o 
   7   4   0     3444.21     3367.03     54.01 o 
   8   4   0      412.20      364.84     34.81 o 
   9   4   0     2621.16     2494.99     46.99 o 
  10   4   0      112.27      228.89     46.74 o 
  11   4   0     3707.97     3670.46     99.75 o 
  12   4   0       44.45       80.12    103.51 o 
   1   5   0     2799.85     3200.14     86.13 o 
   2   5   0      477.21      346.87     40.06 o 
   3   5   0       10.15      122.51     45.14 o 
   4   5   0     2424.12     2247.74     39.60 o 
   5   5   0     4672.99     4908.37     62.35 o 
   6   5   0     1701.30     1667.30     40.38 o 
   7   5   0     8954.33     8962.71    186.57 o 
   8   5   0     1601.76     1624.94     44.96 o 
   9   5   0       75.41       72.06     46.39 o 
  10   5   0     7933.02     7899.31    206.58 o 
  11   5   0      117.92     1735.91    874.22 o 
  12   5   0       28.27      -23.62    149.05 o 
   0   6   0     8709.89     9635.46    166.12 o 
   1   6   0    11923.94    11861.82    193.11 o 
   2   6   0      191.53      219.09     42.76 o 
   3   6   0     7342.93     8108.74     97.77 o 
   4   6   0    27259.62    27784.10    265.51 o 
   5   6   0      122.43       93.45     29.24 o 
   6   6   0     9043.10     9032.71     98.88 o 
   7   6   0     1814.58     1831.85     50.63 o 
   8   6   0     9931.78     9615.43     92.32 o 
   9   6   0      268.69      206.09     52.82 o 
  10   6   0       84.23      243.43     57.49 o 
  11   6   0     2053.05     2147.44    169.97 o 
   1   7   0     2667.04     2565.35     40.09 o 
   2   7   0     4878.67     4735.77     46.06 o 
   3   7   0     8718.86     8680.80     62.15 o 
   4   7   0      216.09      167.48     31.83 o 
   5   7   0     5619.03     5671.01     81.99 o 
   6   7   0      457.50      404.78     40.09 o 
   7   7   0    20698.26    20488.05    220.70 o 
   8   7   0     3547.56     3641.96     87.53 o 
   9   7   0      900.04      787.09     63.18 o 
  10   7   0       33.85       69.56     87.20 o 
  11   7   0     2652.50     2877.88    266.76 o 
   0   8   0    33445.34    34280.98    341.50 o 
   1   8   0     2367.67     2599.20     38.69 o 
   2   8   0       44.97       75.17     30.94 o 
   3   8   0     4439.45     4395.96     52.74 o 
   4   8   0     4231.44     4268.75     53.52 o 
   5   8   0     2016.29     2021.80     53.62 o 
   6   8   0        4.35       11.71     57.21 o 
   7   8   0      173.04      138.49     64.61 o 
   8   8   0     1514.41     1477.28     77.60 o 
   9   8   0      579.53      538.75     73.86 o 
  10   8   0      662.42      780.77    127.13 o 
  11   8   0      809.04      817.45    105.84 o 
   1   9   0     5045.19     4885.24     59.84 o 
   2   9   0      377.81      340.92     34.88 o 
   3   9   0     3122.39     3202.61     56.13 o 
   4   9   0      250.19      251.94     48.14 o 
   5   9   0     2396.06     2402.32     59.61 o 
   6   9   0      341.86      313.89     56.66 o 
   7   9   0      167.81      151.54     68.15 o 
   8   9   0      507.79      443.00     74.56 o 
   9   9   0      179.18      183.71     78.50 o 
  10   9   0      208.21      548.75    157.16 o 
   0  10   0    11612.43    11936.05    166.49 o 
   1  10   0     2056.72     2083.27     49.58 o 
   2  10   0      329.11      332.77     45.57 o 
   3  10   0     4406.25     4542.95     72.99 o 
   4  10   0      249.46      533.77     55.48 o 
   5  10   0      540.33      599.44     54.93 o 
   6  10   0     1684.93     1591.35     69.09 o 
   7  10   0     1644.12     1703.42    110.39 o 
   8  10   0      462.69      552.90     70.79 o 
   9  10   0      194.41      179.98     70.72 o 
   1  11   0       22.57       28.23     46.45 o 
   2  11   0      156.18      107.51     45.35 o 
   3  11   0       12.97      104.57     55.80 o 
   4  11   0     1082.12     1167.25     64.07 o 
   5  11   0      182.89      307.62     62.89 o 
   6  11   0     8015.75     7915.76    128.06 o 
   7  11   0      973.17     1108.70     81.51 o 
   8  11   0     3059.86     3067.50     96.36 o 
   0  12   0     3041.40     3237.72    127.15 o 
   1  12   0     4125.75     4318.03     82.28 o 
   2  12   0     7220.40     7297.73     86.37 o 
   3  12   0     1176.83     1220.08     65.83 o 
   4  12   0        0.41      209.17     66.02 o 
   5  12   0      428.06      328.36     66.09 o 
   6  12   0       19.45       14.25     68.20 o 
   7  12   0     1777.82     1668.47     83.01 o 
   1  13   0     2537.75     2309.33     77.06 o 
   2  13   0       32.65       68.87     71.19 o 
   3  13   0      439.10      458.41     66.70 o 
   4  13   0     3020.46     3520.67     87.88 o 
   5  13   0      696.68      831.52     74.87 o 
   6  13   0      679.59      642.44     77.09 o 
   0  14   0      814.75      741.22     89.34 o 
   1  14   0     1770.80     1798.23     78.96 o 
   2  14   0      114.17       46.15     73.36 o 
   3  14   0       20.08      106.42     78.18 o 
   4  14   0      908.74      949.42     85.87 o 
   5  14   0      489.87      456.77     85.35 o 
   1  15   0       18.61       55.73     67.27 o 
   2  15   0      106.89      151.04     80.25 o 
 -11   0   1      152.08      288.72    100.84 o 
  -9   0   1     3765.46     3628.29    175.81 o 
  -7   0   1      265.53      384.27     45.62 o 
  -5   0   1     1791.16     1848.36     72.21 o 
  -3   0   1       48.05       53.42     42.76 o 
   3   0   1     8330.96     8397.10     79.54 o 
   5   0   1      558.88      309.81     47.92 o 
   7   0   1     6959.09     6706.92     89.13 o 
   9   0   1      160.97      217.13     65.47 o 
  11   0   1    14598.30    14682.32    298.33 o 
 -12   1   1      691.72      735.75     78.36 o 
 -11   1   1      634.74      793.79    112.32 o 
 -10   1   1     4149.21     4179.37     85.52 o 
  -9   1   1      327.62      338.63     56.33 o 
  -8   1   1      122.36      133.27     37.78 o 
  -7   1   1     5611.75     5889.82     70.64 o 
  -6   1   1     1984.85     1770.25     41.38 o 
  -5   1   1    14178.18    14288.01    176.77 o 
  -4   1   1     8237.32     8192.32     64.69 o 
  -3   1   1    29243.80    29102.33    139.80 o 
  -2   1   1       40.72       71.62     26.04 o 
   2   1   1    21575.68    22145.07    120.55 o 
   3   1   1     3345.48     3387.39     71.51 o 
   4   1   1     4876.81     5596.14    177.96 o 
   5   1   1     3728.46     3690.38     94.78 o 
   6   1   1       21.27      113.57     29.88 o 
   7   1   1     3439.55     3447.30     47.17 o 
   8   1   1      891.83      839.28     45.42 o 
   9   1   1     2923.32     3112.19     66.89 o 
  10   1   1     9170.99     9266.74    136.08 o 
  11   1   1     2568.34     2796.22    110.25 o 
  12   1   1     1064.18     1183.41     84.11 o 
 -12   2   1      450.99      485.06     91.85 o 
 -11   2   1       75.57       16.06     67.53 o 
 -10   2   1      188.55      249.61     63.15 o 
  -9   2   1        4.25       54.73     45.84 o 
  -8   2   1      250.76      265.44     31.64 o 
  -7   2   1      541.81      619.49     31.10 o 
  -6   2   1    17433.27    17630.63    123.37 o 
  -5   2   1    10156.02    10514.31     99.10 o 
  -4   2   1    21831.72    20519.03    115.53 o 
  -3   2   1    16973.44    17094.85    112.81 o 
  -2   2   1     6850.38     7230.48    116.26 o 
  -1   2   1       45.64       90.53     25.80 o 
   0   2   1     6117.36     6166.53     74.86 o 
   1   2   1    10278.08    10140.85     88.60 o 
   2   2   1    13283.71    13750.02     72.36 o 
   3   2   1    47932.61    47597.28    492.13 o 
   4   2   1     2029.58     1881.75     50.97 o 
   5   2   1      222.38      257.43     44.54 o 
   6   2   1     3774.72     3783.66     52.27 o 
   7   2   1     9619.14     9738.34     97.48 o 
   8   2   1    11568.75    11135.45    159.90 o 
   9   2   1      277.01      338.56     52.95 o 
  10   2   1      360.33      293.29     63.96 o 
  11   2   1     1702.83     1679.20    103.78 o 
  12   2   1     1174.64     1157.33     98.60 o 
 -12   3   1       35.49       92.58     88.47 o 
 -11   3   1     8125.03     8132.96    158.36 o 
 -10   3   1      101.26      133.61     55.85 o 
  -9   3   1      162.07      190.60     39.65 o 
  -8   3   1     8628.51     8408.46    119.86 o 
  -7   3   1    14792.71    14406.65    221.76 o 
  -6   3   1      318.94      292.06     35.72 o 
  -5   3   1      923.79      887.89     52.33 o 
  -4   3   1     1467.36     1715.68     52.53 o 
  -3   3   1     1572.38     1370.98     39.34 o 
  -2   3   1     9853.36     9713.39     69.24 o 
  -1   3   1     7952.92     8115.37     83.15 o 
   0   3   1    30735.48    32146.26    293.03 o 
   1   3   1    20845.09    20447.58    207.93 o 
   2   3   1      650.16      817.04     33.47 o 
   3   3   1     1636.05     1728.95     38.19 o 
   4   3   1     5236.35     5271.89    135.43 o 
   5   3   1     3181.94     2919.06     72.45 o 
   6   3   1     6866.54     6686.65     62.15 o 
   7   3   1     2582.21     2627.64     50.16 o 
   8   3   1      135.51       79.87     32.07 o 
   9   3   1      685.73      598.19     38.24 o 
  10   3   1       71.86       42.37     56.63 o 
  11   3   1     1693.53     1700.03     79.14 o 
  12   3   1     1536.43     1530.09     95.28 o 
 -12   4   1     3096.38     3201.03    110.54 o 
 -11   4   1      400.34      369.97     84.26 o 
 -10   4   1     8527.80     8329.33    133.83 o 
  -9   4   1      619.46      575.68     38.75 o 
  -8   4   1      476.75      515.09     35.75 o 
  -7   4   1      812.65      810.04     33.28 o 
  -6   4   1      116.75      167.00     30.25 o 
  -5   4   1     2924.48     3113.65     55.86 o 
  -4   4   1      517.29      577.69     40.94 o 
  -3   4   1      719.34      742.46     42.30 o 
  -2   4   1      173.90      242.32     36.48 o 
  -1   4   1     9071.08     9415.97    116.13 o 
   0   4   1    38724.72    38575.68    242.44 o 
   1   4   1     4265.93     4224.39     61.17 o 
   2   4   1    21342.99    21331.97    317.68 o 
   3   4   1       28.62       31.51     32.14 o 
   4   4   1    22994.12    21252.93    309.94 o 
   5   4   1     2161.16     2166.62     39.54 o 
   6   4   1     1572.11     1609.06     36.89 o 
   7   4   1       37.46       56.93     28.20 o 
   8   4   1     1070.60      925.90     37.20 o 
   9   4   1        4.25       32.41     36.11 o 
  10   4   1      890.67      835.19     56.57 o 
  11   4   1     1020.30     1104.43     84.70 o 
  12   4   1     3138.96     3289.67    197.16 o 
 -12   5   1      153.19      329.35    165.31 o 
 -11   5   1    15380.85    15892.52    425.00 o 
 -10   5   1     2409.30     2210.92     62.08 o 
  -9   5   1      418.19      354.01     42.90 o 
  -8   5   1     1811.37     1603.39     53.41 o 
  -7   5   1      411.42      392.86     35.11 o 
  -6   5   1      674.72      672.68     36.85 o 
  -5   5   1    12091.23    12638.86    103.86 o 
  -4   5   1     2723.68     2812.88     45.53 o 
  -3   5   1     8079.75     8326.38    197.58 o 
  -2   5   1     8234.62     8664.46    145.25 o 
  -1   5   1      539.78      594.07     42.99 o 
   0   5   1     3088.20     3552.65     71.67 o 
   1   5   1    94229.70   101174.45    255.12 o 
   2   5   1      214.75      185.72     37.00 o 
   3   5   1    24729.46    25194.71    297.93 o 
   4   5   1     3751.69     3667.16     45.18 o 
   5   5   1     3518.88     3541.70     42.97 o 
   6   5   1     7532.86     7227.34     62.12 o 
   7   5   1       46.84      143.40     33.34 o 
   8   5   1        9.75       44.04     37.03 o 
   9   5   1      658.12      636.81     48.28 o 
  10   5   1     1416.19     1619.60     76.02 o 
  11   5   1      487.27      405.91    142.30 o 
  12   5   1      299.76      299.77    155.93 o 
 -11   6   1     1315.61     1364.49    108.94 o 
 -10   6   1     5543.54     5664.19    134.61 o 
  -9   6   1      128.26      103.13     52.25 o 
  -8   6   1       39.31       42.28     45.27 o 
  -7   6   1     1898.56     1934.95     54.43 o 
  -6   6   1       14.62      109.10     37.22 o 
  -5   6   1     1227.85     1293.10     36.81 o 
  -4   6   1    12317.46    12656.70    115.66 o 
  -3   6   1     2835.16     2745.24     61.81 o 
  -2   6   1     8033.42     8564.59    136.73 o 
  -1   6   1        2.13       44.07     32.17 o 
   0   6   1    21784.63    22341.06    181.38 o 
   1   6   1     2156.04     2369.10     54.29 o 
   2   6   1      250.31      223.77     39.98 o 
   3   6   1    35328.39    36537.53    265.39 o 
   4   6   1    12426.87    12844.13     89.38 o 
   5   6   1     4934.15     4785.52     51.64 o 
   6   6   1     4458.86     4325.57     63.21 o 
   7   6   1    23148.74    22806.23    220.28 o 
   8   6   1     6469.08     6494.46     94.32 o 
   9   6   1      206.87      228.76     52.31 o 
  10   6   1      870.90      900.54     79.30 o 
  11   6   1      226.96      292.75    101.89 o 
 -11   7   1       15.74       84.76     92.47 o 
 -10   7   1      694.45      663.26     67.09 o 
  -9   7   1      880.97      849.26     63.69 o 
  -8   7   1     1893.19     1846.11     66.18 o 
  -7   7   1     3132.59     3282.83     68.36 o 
  -6   7   1      167.44      132.39     40.88 o 
  -5   7   1     2164.25     2102.70     52.30 o 
  -4   7   1     4400.43     4374.21     56.24 o 
  -3   7   1    12264.34    12590.09     73.98 o 
  -2   7   1       39.03      150.77     28.04 o 
  -1   7   1     3318.96     3319.81     64.23 o 
   0   7   1     1595.86     1602.89     33.29 o 
   1   7   1      245.57      289.49     29.96 o 
   2   7   1      307.20      305.70     27.02 o 
   3   7   1     1141.24     1313.36     44.26 o 
   4   7   1     7230.02     7220.36     56.28 o 
   5   7   1        2.16       35.69     38.90 o 
   6   7   1      594.72      585.54     44.10 o 
   7   7   1       23.01      242.26     52.95 o 
   8   7   1     2687.40     2623.57     79.45 o 
   9   7   1      663.10      592.31     69.15 o 
  10   7   1     1155.53     1055.66     93.86 o 
  11   7   1      143.99      260.13    109.44 o 
 -11   8   1       13.89       78.65     96.82 o 
 -10   8   1      644.27      814.35     82.95 o 
  -9   8   1     1792.11     1682.66     82.63 o 
  -8   8   1       21.28       42.08     57.51 o 
  -7   8   1        8.93      -17.73     52.14 o 
  -6   8   1       23.53       66.02     48.09 o 
  -5   8   1     1071.10     1050.99     54.40 o 
  -4   8   1      721.67      712.77     38.43 o 
  -3   8   1      208.90      162.47     32.43 o 
  -2   8   1      369.49      346.67     31.98 o 
  -1   8   1    16042.64    17004.46     88.77 o 
   0   8   1      205.02      338.05     31.48 o 
   1   8   1     2047.28     2124.75     37.00 o 
   2   8   1     7907.24     7527.17     84.81 o 
   3   8   1     3351.73     3241.45     47.82 o 
   4   8   1      310.61      360.21     43.85 o 
   5   8   1      840.87      873.23     47.15 o 
   6   8   1     1945.48     1989.38     66.03 o 
   7   8   1     1496.17     1416.30     71.38 o 
   8   8   1     1225.63     1253.59     75.46 o 
   9   8   1       11.67       23.99     69.89 o 
  10   8   1      228.83      228.17     95.56 o 
  11   8   1     5115.38     5608.00    225.23 o 
 -10   9   1     3278.75     3580.06    139.44 o 
  -9   9   1      161.90      154.73     77.59 o 
  -8   9   1       63.17       47.30     71.68 o 
  -7   9   1      207.11      312.05     70.42 o 
  -6   9   1     3174.41     3456.10     74.13 o 
  -5   9   1     2096.22     2119.15     64.28 o 
  -4   9   1     5446.15     5615.11     75.02 o 
  -3   9   1     4050.81     4140.96     74.62 o 
  -2   9   1      441.60      430.28     35.66 o 
  -1   9   1      929.56      939.69     38.80 o 
   0   9   1    13912.97    13869.89    140.33 o 
   1   9   1      375.99      505.52     36.80 o 
   2   9   1      772.46      779.28     39.30 o 
   3   9   1     1822.31     1902.76     49.97 o 
   4   9   1       34.60       52.41     46.65 o 
   5   9   1      816.94      841.51     51.14 o 
   6   9   1     1901.14     1917.33     64.43 o 
   7   9   1        7.33       -1.95     56.30 o 
   8   9   1        3.11       52.02     73.93 o 
   9   9   1      151.32      125.16     77.31 o 
  10   9   1     4913.83     4469.39    168.49 o 
  -9  10   1      190.53      255.45     82.57 o 
  -8  10   1      837.32      859.08     72.80 o 
  -7  10   1     1798.95     1811.17     78.88 o 
  -6  10   1     4108.40     3789.59     84.24 o 
  -5  10   1      825.74      772.57     59.45 o 
  -4  10   1    17412.48    17472.14    120.18 o 
  -3  10   1      576.17      601.75     48.42 o 
  -2  10   1      175.05      135.57     44.10 o 
  -1  10   1     1242.53     1295.61     48.95 o 
   0  10   1      789.80      806.05     63.00 o 
   1  10   1      655.03      677.20     42.57 o 
   2  10   1      969.96      962.08     45.15 o 
   3  10   1      386.69      459.80     48.28 o 
   4  10   1     2419.93     2451.32     64.90 o 
   5  10   1     6609.77     6692.05     97.90 o 
   6  10   1       80.89      106.84     58.37 o 
   7  10   1       86.98      299.60     65.86 o 
   8  10   1     7895.96     8314.71    131.25 o 
   9  10   1       29.28      -58.96     69.49 o 
  -8  11   1     1336.49     1644.10     90.48 o 
  -7  11   1     7544.68     7740.59    132.51 o 
  -6  11   1      512.59      558.44     67.67 o 
  -5  11   1     9664.47     9498.70    123.66 o 
  -4  11   1       25.02      135.07     57.08 o 
  -3  11   1    10993.45    11463.39    147.09 o 
  -2  11   1      431.72      403.53     46.75 o 
  -1  11   1      433.52      476.06     48.82 o 
   0  11   1     1542.54     1640.66     61.25 o 
   1  11   1     5313.05     5288.47     67.46 o 
   2  11   1       18.31       41.52     45.25 o 
   3  11   1        0.41      -18.21     54.16 o 
   4  11   1     1437.68     1648.29     67.11 o 
   5  11   1     4192.37     4334.02     78.81 o 
   6  11   1       63.31      254.00     65.24 o 
   7  11   1     1539.37     1740.63     82.60 o 
   8  11   1      329.40      442.24     90.82 o 
  -7  12   1     1364.79     1377.47     81.58 o 
  -6  12   1     1792.83     1755.40     79.51 o 
  -5  12   1      314.91      305.81     67.31 o 
  -4  12   1     7651.97     7771.72    101.58 o 
  -3  12   1      237.80      367.03     61.92 o 
  -2  12   1      303.59      434.48     61.02 o 
  -1  12   1      613.80      502.53     60.50 o 
   0  12   1     4948.90     5105.05    100.28 o 
   1  12   1      174.92      179.53     52.12 o 
   2  12   1      329.77      469.11     55.14 o 
   3  12   1      468.34      465.54     56.63 o 
   4  12   1     5850.14     6097.67     93.30 o 
   5  12   1      209.82      183.71     65.57 o 
   6  12   1      225.75      105.72     67.54 o 
   7  12   1       57.10      100.28     72.63 o 
  -6  13   1        8.52       37.81     80.51 o 
  -5  13   1     2439.51     2349.95    112.59 o 
  -4  13   1      830.02      814.61     79.38 o 
  -3  13   1     1909.71     2000.21     94.55 o 
  -2  13   1     1298.13     1322.63     79.51 o 
  -1  13   1      155.22      146.20     64.00 o 
   0  13   1      387.35      524.00     67.18 o 
   1  13   1     2419.90     2501.06     77.95 o 
   2  13   1      371.39      248.10     62.07 o 
   3  13   1      171.29      178.53     63.45 o 
   4  13   1     1210.30     1266.10     75.13 o 
   5  13   1      134.51      143.71     71.14 o 
   6  13   1      298.18      250.20     73.94 o 
  -5  14   1        4.52       46.13     81.03 o 
  -4  14   1        1.14       64.49     80.52 o 
  -3  14   1       36.32       89.37     76.94 o 
  -2  14   1       81.34       78.85     75.00 o 
  -1  14   1      309.00      213.23     67.50 o 
   0  14   1     2036.21     2086.78     70.55 o 
   1  14   1      156.72      169.91     74.69 o 
   2  14   1      711.63      735.97     79.40 o 
   3  14   1     3468.27     3630.54    101.20 o 
   4  14   1      707.05      747.30     76.18 o 
   5  14   1      957.49     1064.90     80.04 o 
  -2  15   1     1725.94     1804.80    109.56 o 
  -1  15   1       72.98       71.74     67.44 o 
   0  15   1        1.95      -13.65     61.67 o 
   1  15   1       12.22        2.20     76.84 o 
   2  15   1       66.77      112.77     78.55 o 
 -12   0   2       24.49       35.03    101.04 o 
 -10   0   2    24864.19    24753.69   1071.27 o 
  -8   0   2    10317.18    10391.72    100.96 o 
  -6   0   2     7085.25     6762.32     95.68 o 
  -4   0   2    26265.11    27521.38    585.98 o 
  -2   0   2     1392.56     1267.07     64.70 o 
   2   0   2    13281.29    14345.71    140.02 o 
   4   0   2    64097.95    68364.34   1407.89 o 
   6   0   2     1128.64     1225.64     88.68 o 
   8   0   2     1008.03     1025.72     65.66 o 
  10   0   2    15638.58    15684.72    226.21 o 
  12   0   2       10.98       29.65    110.16 o 
 -12   1   2      118.11      193.50     88.08 o 
 -11   1   2     5957.79     6198.00    119.80 o 
 -10   1   2     3599.60     3602.64     88.93 o 
  -9   1   2     5656.55     5764.67     78.38 o 
  -8   1   2     1048.13     1055.79     44.33 o 
  -7   1   2    11940.22    12258.28     80.14 o 
  -6   1   2     5050.72     4949.19     53.36 o 
  -5   1   2     6111.21     5979.33     64.15 o 
  -4   1   2     6898.00     6782.34     81.07 o 
  -3   1   2    11545.64    12029.15    149.69 o 
  -2   1   2     3365.43     3220.35     39.74 o 
  -1   1   2    29492.85    28789.90    107.47 o 
   1   1   2    52346.26    57924.01   1054.44 o 
   2   1   2    11497.26    11604.31    158.41 o 
   3   1   2      135.45      194.80     32.90 o 
   4   1   2    15505.17    15116.25    229.59 o 
   5   1   2    24202.04    23989.89    129.93 o 
   6   1   2      732.45      710.38     33.17 o 
   7   1   2     3610.48     3766.49     49.74 o 
   8   1   2     8341.38     8366.86    100.45 o 
   9   1   2      471.00      381.70     54.18 o 
  10   1   2       37.24      143.15     66.11 o 
  11   1   2      282.33      291.77     74.87 o 
  12   1   2      605.95      858.74     83.61 o 
 -12   2   2        2.10      -16.94     87.64 o 
 -11   2   2      646.08      671.43     70.91 o 
 -10   2   2     5212.33     5211.67    108.30 o 
  -9   2   2      151.52      147.98     49.67 o 
  -8   2   2      879.59      937.25     36.18 o 
  -7   2   2     8228.62     8062.37     74.34 o 
  -6   2   2     6095.26     5794.14    112.44 o 
  -5   2   2    16580.96    16407.43    108.28 o 
  -4   2   2     2588.64     2618.66     54.71 o 
  -3   2   2      120.65      191.06     35.50 o 
  -2   2   2     6002.65     6122.55     86.01 o 
  -1   2   2     3389.76     3452.48     41.06 o 
   0   2   2     3129.89     3245.68     81.51 o 
   1   2   2        2.64       -6.02     40.54 o 
   2   2   2    21620.48    21236.97     98.07 o 
   3   2   2      451.60      432.62     38.80 o 
   4   2   2      135.54      111.19     41.18 o 
   5   2   2     4980.50     5240.17    127.64 o 
   6   2   2     2841.69     2824.66     43.51 o 
   7   2   2    10160.33    10307.85    146.46 o 
   8   2   2      774.25      878.99     36.74 o 
   9   2   2     1797.88     1729.28     63.54 o 
  10   2   2       38.86       19.90     63.21 o 
  11   2   2      469.90      508.19     73.83 o 
  12   2   2      380.55      308.60    108.15 o 
 -12   3   2      538.82      534.81     91.00 o 
 -11   3   2      137.08       52.43     73.17 o 
 -10   3   2      268.16      217.37     55.23 o 
  -9   3   2     3519.88     3454.73     75.95 o 
  -8   3   2     3743.96     3666.41     46.61 o 
  -7   3   2       23.85       70.82     28.40 o 
  -6   3   2       32.96       40.18     30.08 o 
  -5   3   2     5161.02     5367.27    128.56 o 
  -4   3   2     8733.01     8353.61     81.90 o 
  -3   3   2     8303.58     7719.78    122.73 o 
  -2   3   2      476.23      493.82     38.07 o 
  -1   3   2       71.95      170.59     36.68 o 
   0   3   2    89188.57    95593.76    310.51 o 
   1   3   2    19291.27    20106.94     82.82 o 
   2   3   2     1064.58     1101.49     32.48 o 
   3   3   2    25726.63    26417.10    205.97 o 
   4   3   2    24082.19    22952.29    391.97 o 
   5   3   2     2841.20     2709.00     62.93 o 
   6   3   2     3426.07     3568.47     56.25 o 
   7   3   2      667.06      626.29     30.39 o 
   8   3   2     3098.32     3033.44     58.14 o 
   9   3   2      723.29      688.80     38.75 o 
  10   3   2      882.88      888.41     62.82 o 
  11   3   2      114.71       93.73     69.85 o 
  12   3   2     2220.97     2341.89    134.07 o 
 -12   4   2       40.92       -2.98    103.05 o 
 -11   4   2     6283.51     6615.31    154.33 o 
 -10   4   2     1612.34     1758.21     62.99 o 
  -9   4   2       13.71       51.28     36.67 o 
  -8   4   2     3588.84     3483.22     47.26 o 
  -7   4   2       52.25       56.36     32.62 o 
  -6   4   2      409.13      361.89     31.76 o 
  -5   4   2     9518.31    10095.68    142.08 o 
  -4   4   2     1305.57     1622.54     48.12 o 
  -3   4   2    11208.61    11022.44    148.46 o 
  -2   4   2      102.16      196.47     38.74 o 
  -1   4   2    29912.34    30546.33    123.83 o 
   0   4   2      548.69      594.59     30.95 o 
   1   4   2    26110.60    26017.27    102.91 o 
   2   4   2     5035.63     5550.76     93.62 o 
   3   4   2    17132.62    16735.50    111.27 o 
   4   4   2      506.30      562.77     40.94 o 
   5   4   2      367.11      319.02     29.71 o 
   6   4   2      174.20      138.11     34.73 o 
   7   4   2      978.10      836.79     31.68 o 
   8   4   2     2162.37     2088.85     45.24 o 
   9   4   2        2.04       12.75     36.14 o 
  10   4   2      582.87      630.46     68.69 o 
  11   4   2     9176.78     9657.78    134.72 o 
  12   4   2      284.38      366.92    128.16 o 
 -12   5   2     2114.47     2533.80    138.78 o 
 -11   5   2        1.07       70.92     88.80 o 
 -10   5   2       86.59      195.51     56.26 o 
  -9   5   2      352.65      371.08     43.31 o 
  -8   5   2     1314.12     1297.40     46.06 o 
  -7   5   2     1336.36     1335.31     40.19 o 
  -6   5   2     3867.42     3901.69     49.65 o 
  -5   5   2     3768.72     3786.48     49.23 o 
  -4   5   2     3572.21     3619.68     48.81 o 
  -3   5   2    10781.10    11009.84    108.94 o 
  -2   5   2      713.56      811.76     47.26 o 
  -1   5   2     1307.00     1296.40     58.36 o 
   0   5   2    60128.81    61416.22    136.49 o 
   1   5   2     3235.82     3616.06     54.73 o 
   2   5   2    11033.15    11051.53    195.40 o 
   3   5   2    22363.07    23813.57    403.25 o 
   4   5   2     9005.52     9011.61     87.46 o 
   5   5   2     2243.71     2268.33     42.27 o 
   6   5   2      480.50      551.79     35.64 o 
   7   5   2       72.27      121.43     31.88 o 
   8   5   2     1239.21     1189.51     47.89 o 
   9   5   2      774.58      769.48     52.79 o 
  10   5   2     2650.82     2792.14    157.62 o 
  11   5   2       93.19      130.47    143.68 o 
  12   5   2     4234.90     4433.86    218.06 o 
 -11   6   2      812.94     1023.93    185.18 o 
 -10   6   2       43.22      160.84     68.85 o 
  -9   6   2      349.44      372.83     53.68 o 
  -8   6   2      938.40      942.17     55.02 o 
  -7   6   2     2012.62     2154.29     56.21 o 
  -6   6   2     5088.45     5081.39     61.98 o 
  -5   6   2      342.57      408.97     32.35 o 
  -4   6   2    10200.94    10186.38     67.35 o 
  -3   6   2     1376.69     1389.33     36.17 o 
  -2   6   2     2119.71     1743.76     55.81 o 
  -1   6   2     1807.46     1767.63     52.58 o 
   0   6   2     8776.80     8497.90     62.56 o 
   1   6   2     2980.99     2959.38     56.21 o 
   2   6   2       20.35       27.98     44.52 o 
   3   6   2    11587.74    11918.86    180.21 o 
   4   6   2      276.58      326.93     30.08 o 
   5   6   2       77.26      186.11     31.11 o 
   6   6   2     3475.98     3207.84     48.61 o 
   7   6   2     2431.66     2672.29     55.64 o 
   8   6   2     2429.47     2546.68     74.16 o 
   9   6   2      408.51      400.11     71.34 o 
  10   6   2      397.01      324.63     73.63 o 
  11   6   2     3947.92     3919.69    159.94 o 
 -11   7   2      379.96      421.07     96.61 o 
 -10   7   2        2.96        4.44     64.36 o 
  -9   7   2      180.05      124.40     60.10 o 
  -8   7   2     1890.91     1831.89     66.09 o 
  -7   7   2     6084.48     6264.29    112.33 o 
  -6   7   2      116.32       87.56     40.76 o 
  -5   7   2      446.38      432.24     33.33 o 
  -4   7   2     2694.97     2734.34     50.17 o 
  -3   7   2    17477.77    16826.18    133.35 o 
  -2   7   2    11092.13    11325.75     73.31 o 
  -1   7   2      162.28      152.99     27.63 o 
   0   7   2     2606.02     2792.90     38.08 o 
   1   7   2    13940.68    14785.42     74.09 o 
   2   7   2     1897.25     1911.38     36.28 o 
   3   7   2     2976.86     3035.28     42.42 o 
   4   7   2     3282.39     3727.53     45.43 o 
   5   7   2      377.18      341.69     45.18 o 
   6   7   2      328.62      299.42     51.02 o 
   7   7   2      483.56      398.55     61.42 o 
   8   7   2      551.49      593.51     61.77 o 
   9   7   2      661.94      705.05     79.96 o 
  10   7   2        2.83       21.08     75.39 o 
  11   7   2        2.99       12.99    105.22 o 
 -11   8   2      334.97      441.02    171.10 o 
 -10   8   2     7272.30     7912.65    228.34 o 
  -9   8   2       11.38       13.54     61.75 o 
  -8   8   2      211.15      176.74     58.57 o 
  -7   8   2      715.66      687.54     56.90 o 
  -6   8   2     4339.02     4350.35    102.66 o 
  -5   8   2      305.64      248.22     44.28 o 
  -4   8   2       29.47       12.58     35.94 o 
  -3   8   2       31.58      102.32     33.46 o 
  -2   8   2       99.07      127.49     31.21 o 
  -1   8   2     6914.16     7017.92     61.34 o 
   0   8   2      799.81      737.52     37.20 o 
   1   8   2     5454.53     5594.65     47.11 o 
   2   8   2     2536.69     2355.10     47.76 o 
   3   8   2       55.09       89.94     35.91 o 
   4   8   2     3978.44     3713.63     61.05 o 
   5   8   2      231.61      207.31     43.73 o 
   6   8   2      389.72      313.43     47.00 o 
   7   8   2      755.52      818.37     66.77 o 
   8   8   2      233.36      207.47     67.36 o 
   9   8   2       88.47       86.36     89.52 o 
  10   8   2     3184.47     2837.85    144.01 o 
 -10   9   2      156.47      296.99     84.22 o 
  -9   9   2     2176.86     2190.77     93.80 o 
  -8   9   2        4.85       20.92     72.68 o 
  -7   9   2     2634.95     2713.28     93.93 o 
  -6   9   2     1162.04     1137.30     71.32 o 
  -5   9   2       72.56      102.18     52.49 o 
  -4   9   2     2387.93     2396.83     56.51 o 
  -3   9   2      101.00      169.90     36.52 o 
  -2   9   2      189.84      146.05     34.91 o 
  -1   9   2     6061.26     6033.06     69.88 o 
   0   9   2     2889.50     3079.51     54.13 o 
   1   9   2    25185.58    25833.93    250.09 o 
   2   9   2      975.74     1011.43     43.34 o 
   3   9   2     4686.80     4907.94     62.89 o 
   4   9   2     2815.40     2827.35     61.28 o 
   5   9   2     2840.36     2959.47     62.75 o 
   6   9   2       23.14       78.53     51.02 o 
   7   9   2       58.45       77.13     56.16 o 
   8   9   2     2878.88     2910.59     77.32 o 
   9   9   2      108.20      132.89     95.04 o 
  10   9   2      320.38      396.43    103.90 o 
  -9  10   2       20.06       54.03     83.65 o 
  -8  10   2      570.20      492.31     71.10 o 
  -7  10   2     1565.89     1557.09     72.37 o 
  -6  10   2      653.91      646.21     62.23 o 
  -5  10   2     1213.61     1145.90     63.09 o 
  -4  10   2     1791.52     1909.32     83.97 o 
  -3  10   2     1519.53     1545.79     50.54 o 
  -2  10   2      689.05      772.97     48.38 o 
  -1  10   2      578.81      579.61     44.34 o 
   0  10   2      166.93      206.03     44.32 o 
   1  10   2      489.89      422.17     40.77 o 
   2  10   2     2744.73     2682.39     54.23 o 
   3  10   2     4875.73     4645.39     81.40 o 
   4  10   2     2803.21     2849.15     67.08 o 
   5  10   2     4670.09     4715.65     75.06 o 
   6  10   2       39.04       21.67     57.36 o 
   7  10   2     7912.77     7998.36    117.81 o 
   8  10   2      991.70     1055.59     72.75 o 
   9  10   2      893.07      819.71     85.97 o 
  -8  11   2     5252.25     5287.70    101.81 o 
  -7  11   2      203.01      245.77     75.27 o 
  -6  11   2       86.16       46.01     63.63 o 
  -5  11   2       66.54      106.54     60.55 o 
  -4  11   2     7752.69     8012.52     96.21 o 
  -3  11   2     1778.86     1998.06     62.08 o 
  -2  11   2        9.72       39.24     48.74 o 
  -1  11   2        1.26       17.88     62.35 o 
   0  11   2     2930.16     3012.96     63.95 o 
   1  11   2      509.44      581.46     47.87 o 
   2  11   2     5054.38     4973.36     97.48 o 
   3  11   2     1954.89     2030.57     65.43 o 
   4  11   2    14610.63    14765.71    132.09 o 
   5  11   2       12.94       37.84     55.82 o 
   6  11   2     2111.00     2087.54     75.09 o 
   7  11   2       66.73      123.27     67.08 o 
   8  11   2     2888.66     3102.59    102.78 o 
  -7  12   2      654.09      642.77     84.08 o 
  -6  12   2       26.64      143.75     70.97 o 
  -5  12   2        0.32      -27.28     65.54 o 
  -4  12   2      293.36      255.95     63.64 o 
  -3  12   2     4920.55     4915.80     96.35 o 
  -2  12   2      338.19      274.21     60.22 o 
  -1  12   2     2099.40     2157.95     70.68 o 
   0  12   2        1.00      107.47     58.17 o 
   1  12   2     1077.16     1090.29     56.82 o 
   2  12   2     3397.54     3394.46     70.84 o 
   3  12   2     5895.91     5786.70    107.51 o 
   4  12   2      392.00      481.38     64.81 o 
   5  12   2       97.69       77.02     63.83 o 
   6  12   2     1072.26      888.93     73.28 o 
   7  12   2     2941.98     2936.03     87.86 o 
  -6  13   2     1796.66     1763.37     94.03 o 
  -5  13   2      899.48      906.64    103.36 o 
  -4  13   2     1452.10     1460.75     92.14 o 
  -3  13   2       24.84       74.68     71.91 o 
  -2  13   2        1.46        9.50     63.84 o 
  -1  13   2        0.04       25.70     63.69 o 
   0  13   2    10644.19    10835.98    116.34 o 
   1  13   2      400.09      397.82     56.55 o 
   2  13   2      271.79      306.83     63.46 o 
   3  13   2      781.86      756.20     67.41 o 
   4  13   2      885.45      935.96     72.60 o 
   5  13   2       15.73      136.32     70.03 o 
   6  13   2      593.45      504.09     74.01 o 
  -5  14   2     2522.02     2737.02    102.15 o 
  -4  14   2     1397.02     1290.58     96.76 o 
  -3  14   2      857.30      971.82     84.37 o 
  -2  14   2       39.24       79.60     75.10 o 
  -1  14   2      415.64      481.14     69.77 o 
   0  14   2      660.81      569.06     62.42 o 
   1  14   2     1129.78     1091.99     80.82 o 
   2  14   2        1.54       59.19     74.03 o 
   3  14   2        9.19       75.63     68.38 o 
   4  14   2        0.48       74.21     72.11 o 
   5  14   2     1047.55     1072.17     80.11 o 
  -2  15   2      512.52      439.14     82.14 o 
  -1  15   2       48.47       93.00     67.08 o 
   0  15   2      683.93      673.88     71.14 o 
   1  15   2      221.91      151.64     79.22 o 
   2  15   2      244.94      227.00     79.63 o 
 -11   0   3    15941.34    16278.26    200.58 o 
  -9   0   3     1131.83     1101.48     83.81 o 
  -7   0   3    28404.10    29518.15    415.71 o 
  -5   0   3    15666.78    14898.40    254.45 o 
  -3   0   3     8097.76     7285.21    307.58 o 
   3   0   3    10487.19    11288.73    139.49 o 
   5   0   3    16979.88    16327.70    535.65 o 
   7   0   3      249.58      236.37     51.61 o 
   9   0   3     1445.85     1510.90     77.88 o 
  11   0   3     5387.44     5545.61    144.86 o 
 -12   1   3      273.72      238.96     89.24 o 
 -11   1   3      321.16      438.42     98.63 o 
 -10   1   3     4207.37     4187.71     83.99 o 
  -9   1   3       35.49      169.54     50.13 o 
  -8   1   3     1006.88      941.44     43.93 o 
  -7   1   3      286.30      273.87     31.55 o 
  -6   1   3      112.88      130.43     32.83 o 
  -5   1   3     1965.37     1948.09     54.91 o 
  -4   1   3     3694.05     3520.65     47.03 o 
  -3   1   3     5463.68     5359.30     89.52 o 
  -2   1   3       14.04       31.72     25.54 o 
  -1   1   3     1287.19     1355.33     27.31 o 
   1   1   3     3451.12     3304.43     40.65 o 
   2   1   3     6474.99     6590.53    103.14 o 
   3   1   3     2992.90     3205.94     80.77 o 
   4   1   3    53236.07    53735.77    222.06 o 
   5   1   3      961.91      964.66     49.81 o 
   6   1   3      981.41      963.84     33.44 o 
   7   1   3     2575.43     2587.12     74.06 o 
   8   1   3     4490.73     4631.13     74.16 o 
   9   1   3      612.57      575.14     51.52 o 
  10   1   3      269.80      283.75     66.13 o 
  11   1   3     1219.40     1365.58    108.35 o 
  12   1   3     4216.76     4340.14    148.08 o 
 -12   2   3        1.48        5.78     86.64 o 
 -11   2   3      357.28      389.58     82.79 o 
 -10   2   3     1371.65     1347.55     85.42 o 
  -9   2   3     1026.27      926.74     53.65 o 
  -8   2   3     6010.10     5671.35    136.66 o 
  -7   2   3     7396.00     7070.27     55.57 o 
  -6   2   3      134.08      186.68     29.71 o 
  -5   2   3     4916.23     5136.65    110.69 o 
  -4   2   3     1413.28     1546.05     60.68 o 
  -3   2   3    13578.69    13318.42    169.15 o 
  -2   2   3    46792.79    48013.93    196.35 o 
  -1   2   3        7.48       11.24     30.23 o 
   0   2   3     1056.73     1058.78     29.76 o 
   1   2   3      350.97      346.06     44.41 o 
   2   2   3     5111.45     5427.90     87.01 o 
   3   2   3     2533.28     2535.07     58.88 o 
   4   2   3      564.79      550.77     43.86 o 
   5   2   3     1509.53     1477.74     54.18 o 
   6   2   3      565.13      516.64     34.53 o 
   7   2   3     1158.08     1164.09     38.72 o 
   8   2   3      748.42      736.44     37.70 o 
   9   2   3     1072.70     1249.50     59.80 o 
  10   2   3       29.47       48.32     58.98 o 
  11   2   3     2569.43     2542.67     98.05 o 
  12   2   3     1323.07     1278.78    119.70 o 
 -12   3   3      221.85      277.60     89.32 o 
 -11   3   3      399.66      413.14     74.82 o 
 -10   3   3     1196.14     1272.11     72.67 o 
  -9   3   3     2924.30     2657.17     57.15 o 
  -8   3   3     2049.49     2039.90     42.45 o 
  -7   3   3      444.54      410.35     30.26 o 
  -6   3   3     3093.62     2843.46     43.50 o 
  -5   3   3     4566.07     4716.83     88.41 o 
  -4   3   3    21268.99    20655.18    132.13 o 
  -3   3   3       96.39       83.99     37.93 o 
  -2   3   3     8867.14     9650.93     80.07 o 
  -1   3   3    28962.82    29726.95    113.20 o 
   0   3   3     1786.71     1926.65     50.17 o 
   1   3   3     7774.85     8454.06     70.57 o 
   2   3   3     3522.54     3391.65     38.07 o 
   3   3   3    11908.79    12382.69    126.93 o 
   4   3   3      355.18      612.53     34.76 o 
   5   3   3     2939.51     2598.83     63.57 o 
   6   3   3      728.47      780.12     33.21 o 
   7   3   3     6400.31     6183.76     97.98 o 
   8   3   3     5677.34     5509.17    105.20 o 
   9   3   3       22.63       64.70     44.73 o 
  10   3   3     1462.89     1373.40     66.39 o 
  11   3   3     2242.20     2217.96    119.17 o 
  12   3   3        9.12       53.32    105.76 o 
 -12   4   3      309.63      242.83     78.24 o 
 -11   4   3        4.07      413.16     76.89 o 
 -10   4   3     7868.96     7769.10    239.08 o 
  -9   4   3      310.71      398.21     38.69 o 
  -8   4   3     1331.06     1311.01     39.21 o 
  -7   4   3      134.67      212.16     33.47 o 
  -6   4   3     9247.11     9084.64     92.81 o 
  -5   4   3      351.34      419.53     36.35 o 
  -4   4   3    12061.08    12453.09    168.90 o 
  -3   4   3     1211.77     1199.06     49.41 o 
  -2   4   3      572.87      571.78     42.43 o 
  -1   4   3     9820.54     9471.14     78.38 o 
   0   4   3    27496.82    27746.25    262.57 o 
   1   4   3     1909.49     2012.90     47.42 o 
   2   4   3       42.95       48.19     29.31 o 
   3   4   3     1594.52     1515.33     37.57 o 
   4   4   3      242.05      219.04     31.99 o 
   5   4   3      149.66      158.81     26.88 o 
   6   4   3      322.46      218.89     34.44 o 
   7   4   3     1405.24     1357.81     41.04 o 
   8   4   3      447.38      419.92     34.15 o 
   9   4   3     2247.73     2138.59     50.33 o 
  10   4   3     2924.78     2864.61     89.61 o 
  11   4   3      207.38      325.42    103.74 o 
  12   4   3     1041.14     1099.20    115.82 o 
 -12   5   3        1.75      272.51    333.93 o 
 -11   5   3      763.78      801.28     82.45 o 
 -10   5   3      349.93      704.80     60.22 o 
  -9   5   3     5063.42     5014.69     62.98 o 
  -8   5   3       40.06      204.48     39.69 o 
  -7   5   3      848.38      776.15     38.59 o 
  -6   5   3     2703.74     2671.25     47.96 o 
  -5   5   3      116.44      149.17     29.16 o 
  -4   5   3     3988.30     3916.45     50.90 o 
  -3   5   3     1823.26     1871.26     56.23 o 
  -2   5   3      399.34      427.74     45.87 o 
  -1   5   3    12625.61    12493.97    157.05 o 
   0   5   3    11218.26    11897.44    136.66 o 
   1   5   3     4327.55     4105.92     67.29 o 
   2   5   3      790.76      834.97     51.16 o 
   3   5   3      475.82      418.45     35.80 o 
   4   5   3     6630.75     6577.53     80.62 o 
   5   5   3    20397.42    19665.76    180.77 o 
   6   5   3     3225.37     3297.73     63.36 o 
   7   5   3     2086.55     1997.78     40.38 o 
   8   5   3     4198.30     4190.49     87.76 o 
   9   5   3     2378.75     2301.65     81.50 o 
  10   5   3     1142.89     1150.41     94.29 o 
  11   5   3     4718.39     4799.38    173.78 o 
  12   5   3      125.18       85.61    156.27 o 
 -11   6   3     1300.26     1246.97     83.39 o 
 -10   6   3     7138.73     7229.55    104.10 o 
  -9   6   3     1543.96     1535.11     61.57 o 
  -8   6   3     2681.88     2776.69     63.90 o 
  -7   6   3    15167.41    15397.43    131.28 o 
  -6   6   3     9817.99     9642.47    156.53 o 
  -5   6   3    10315.21    10187.44    102.64 o 
  -4   6   3      154.07      284.87     33.12 o 
  -3   6   3    34356.11    34829.25    158.25 o 
  -2   6   3     1860.29     1697.45     56.69 o 
  -1   6   3       95.69      100.42     29.85 o 
   0   6   3      175.44      297.35     30.44 o 
   1   6   3     7208.55     7833.33    123.85 o 
   2   6   3      345.24      244.87     43.57 o 
   3   6   3     1879.55     2099.49     69.53 o 
   4   6   3     3173.53     3254.80     88.80 o 
   5   6   3    10003.35     9768.62     95.70 o 
   6   6   3       12.06       60.87     38.29 o 
   7   6   3    18503.86    18560.34    130.14 o 
   8   6   3      772.43      728.92     56.41 o 
   9   6   3     5148.23     5156.79    101.04 o 
  10   6   3      175.37      169.93     76.13 o 
  11   6   3     2011.75     2147.78    134.59 o 
 -11   7   3       94.28      149.35     77.61 o 
 -10   7   3     1172.05     1200.02     70.92 o 
  -9   7   3       70.30       44.72     59.86 o 
  -8   7   3      273.34      330.66     54.04 o 
  -7   7   3       82.04       63.55     47.41 o 
  -6   7   3     2576.20     2577.57     61.49 o 
  -5   7   3       75.74       47.66     31.85 o 
  -4   7   3    15409.56    15535.97     92.27 o 
  -3   7   3    12028.45    12455.22     86.27 o 
  -2   7   3     3189.08     3361.92     50.35 o 
  -1   7   3     1152.75     1095.47     42.58 o 
   0   7   3    11641.98    11478.54     73.02 o 
   1   7   3    10621.63    10904.18    117.66 o 
   2   7   3      223.78      215.41     27.04 o 
   3   7   3    15334.75    15650.76     75.35 o 
   4   7   3    17669.85    17339.19     92.80 o 
   5   7   3       32.14       29.06     37.84 o 
   6   7   3     1055.20     1126.92     51.63 o 
   7   7   3     5098.82     4948.35     91.10 o 
   8   7   3     9756.81     9451.07    147.78 o 
   9   7   3      982.25      865.80     80.83 o 
  10   7   3        3.52       19.88     77.61 o 
  11   7   3       44.97       49.84     92.80 o 
 -10   8   3      510.95      564.86     80.60 o 
  -9   8   3        0.50       14.24     63.14 o 
  -8   8   3      482.80      406.55     59.63 o 
  -7   8   3     2336.21     2401.85     67.03 o 
  -6   8   3      618.06      673.34     47.72 o 
  -5   8   3     1746.70     1831.07     63.96 o 
  -4   8   3     1139.54     1176.36     42.02 o 
  -3   8   3     6973.47     7180.39     60.80 o 
  -2   8   3     5866.74     6128.40     78.91 o 
  -1   8   3      170.02      215.14     34.27 o 
   0   8   3      126.74      238.07     35.38 o 
   1   8   3    11314.96    11014.12     58.01 o 
   2   8   3      758.64      807.77     37.67 o 
   3   8   3    11386.64    11218.37     86.43 o 
   4   8   3     3319.68     3411.18     56.13 o 
   5   8   3     6447.31     6431.07     71.47 o 
   6   8   3       32.98       30.84     46.66 o 
   7   8   3      676.82      456.86     63.66 o 
   8   8   3        0.26       59.02     64.37 o 
   9   8   3        1.25       -6.51     89.20 o 
  10   8   3      230.07      394.21     96.95 o 
 -10   9   3     3119.43     3268.42    121.11 o 
  -9   9   3      663.45      610.66     69.22 o 
  -8   9   3      427.85      441.34     76.11 o 
  -7   9   3       11.84       31.01     69.15 o 
  -6   9   3     1495.76     1491.17     74.24 o 
  -5   9   3       29.44       44.96     51.32 o 
  -4   9   3      152.82      191.36     40.92 o 
  -3   9   3     2061.29     2128.44     47.01 o 
  -2   9   3      865.74      893.73     39.02 o 
  -1   9   3        5.77       44.14     38.06 o 
   0   9   3    17919.60    17938.33    115.66 o 
   1   9   3      431.75      621.85     39.12 o 
   2   9   3     1139.78     1128.51     43.80 o 
   3   9   3     1568.52     1621.79     48.43 o 
   4   9   3    13928.77    13974.47    102.40 o 
   5   9   3       31.39       75.13     47.42 o 
   6   9   3     6198.85     6352.33    178.25 o 
   7   9   3     1353.85     1242.70     63.89 o 
   8   9   3      402.63      412.92     62.26 o 
   9   9   3      557.57      505.98     98.06 o 
  10   9   3      712.45      880.11    106.79 o 
  -9  10   3        4.98      -30.62     93.72 o 
  -8  10   3     1383.47     1413.62     89.87 o 
  -7  10   3     1241.28     1275.19     70.45 o 
  -6  10   3       11.19        0.43     59.49 o 
  -5  10   3     1237.61     1313.34     64.42 o 
  -4  10   3     1216.76     1275.78     60.00 o 
  -3  10   3       20.23      165.86     43.82 o 
  -2  10   3     3518.37     3819.20     61.25 o 
  -1  10   3      406.50      331.95     53.68 o 
   0  10   3     1710.34     1651.07     52.67 o 
   1  10   3     4097.73     4169.62     58.74 o 
   2  10   3       74.82       70.15     40.82 o 
   3  10   3     2406.08     2480.83     62.36 o 
   4  10   3     4871.27     5126.28     87.00 o 
   5  10   3        3.99       66.43     52.02 o 
   6  10   3     1273.09     1412.28     64.96 o 
   7  10   3      143.06      245.78     63.12 o 
   8  10   3      126.95      134.18     66.02 o 
   9  10   3       64.58      133.55     78.35 o 
  -8  11   3      220.39      212.61     80.37 o 
  -7  11   3       24.38      117.00     74.88 o 
  -6  11   3      353.85      384.84     66.55 o 
  -5  11   3      245.86      268.54     62.84 o 
  -4  11   3     2355.63     2435.31     73.17 o 
  -3  11   3     4906.37     5021.14     83.99 o 
  -2  11   3       62.18      109.49     54.74 o 
  -1  11   3      142.35      159.96     62.17 o 
   0  11   3       19.92       58.15     48.13 o 
   1  11   3     9385.03     9467.84     81.71 o 
   2  11   3       23.36       66.62     44.97 o 
   3  11   3     4099.54     4053.76     78.17 o 
   4  11   3      247.45      442.13     59.53 o 
   5  11   3       76.21      102.01     54.83 o 
   6  11   3      174.84      269.19     64.53 o 
   7  11   3     4426.56     4550.91     93.07 o 
   8  11   3     1203.23     1296.43    109.61 o 
  -7  12   3      311.29      414.74     96.40 o 
  -6  12   3     4472.50     4295.76    135.75 o 
  -5  12   3       72.12       66.91     72.14 o 
  -4  12   3      147.71      168.37     70.66 o 
  -3  12   3      810.50     1020.33     76.28 o 
  -2  12   3     2441.86     2329.81    100.11 o 
  -1  12   3     1248.91     1285.22     66.30 o 
   0  12   3     1595.45     1510.83     66.52 o 
   1  12   3     1427.20     1515.81     59.00 o 
   2  12   3      866.15      874.49     56.82 o 
   3  12   3     4210.75     4206.16     76.11 o 
   4  12   3       76.81       86.53     60.79 o 
   5  12   3        8.09       83.97     59.76 o 
   6  12   3       10.47       60.09     66.74 o 
   7  12   3      303.03      443.29     83.47 o 
  -6  13   3      597.80      700.28     87.25 o 
  -5  13   3        0.48        9.80     77.83 o 
  -4  13   3      869.06      697.33     80.75 o 
  -3  13   3      843.48      765.47     78.26 o 
  -2  13   3      887.06      891.07     70.40 o 
  -1  13   3     3151.26     3229.34    100.25 o 
   0  13   3     1517.77     1519.09     71.53 o 
   1  13   3      391.73      327.99     55.58 o 
   2  13   3     3456.24     3347.41     90.20 o 
   3  13   3       44.02       45.20     62.25 o 
   4  13   3     2240.25     2214.39     80.96 o 
   5  13   3     6932.53     7347.71    180.81 o 
   6  13   3      192.68      162.48     71.81 o 
  -5  14   3      843.65      926.52     90.03 o 
  -4  14   3      659.69      711.57     97.54 o 
  -3  14   3     3723.58     3900.61    104.63 o 
  -2  14   3       23.67       58.41     76.07 o 
  -1  14   3       75.63      157.04     58.89 o 
   0  14   3     1005.49     1017.84     72.40 o 
   1  14   3      499.51      484.70     75.60 o 
   2  14   3      340.18      289.93     65.85 o 
   3  14   3       39.23       74.66     67.71 o 
   4  14   3      663.93      719.03     88.59 o 
   5  14   3      945.44      900.12     85.97 o 
  -2  15   3      143.29      126.43     81.34 o 
  -1  15   3       14.79       32.13     67.13 o 
   0  15   3      350.82      308.22     68.68 o 
   1  15   3       31.38       40.13     78.01 o 
   2  15   3      635.46      620.98     83.29 o 
 -12   0   4     1369.01     1211.59    172.38 o 
 -10   0   4     2492.01     2353.93    104.84 o 
  -8   0   4     2198.81     1977.61     94.37 o 
  -6   0   4     9317.42     8541.29     91.55 o 
  -4   0   4      770.77      737.89     49.80 o 
  -2   0   4      718.40      608.72     46.29 o 
   2   0   4      386.70      322.34     75.88 o 
   4   0   4    11405.53    11993.85    270.16 o 
   6   0   4     8197.70     8568.83     81.98 o 
   8   0   4      808.83      820.70     67.63 o 
  10   0   4     2245.47     2082.56    108.53 o 
  12   0   4     4964.38     5271.14    221.99 o 
 -12   1   4       37.48      -12.55    113.45 o 
 -11   1   4     1936.60     1878.99     93.56 o 
 -10   1   4       64.90      490.79     59.66 o 
  -9   1   4     5213.37     5242.00     75.07 o 
  -8   1   4      246.31      244.19     43.50 o 
  -7   1   4        8.33       55.88     32.57 o 
  -6   1   4     2497.80     2460.66     40.04 o 
  -5   1   4     3217.21     3449.02    131.49 o 
  -4   1   4     2917.75     2668.71     49.17 o 
  -3   1   4      172.32      199.05     34.60 o 
  -2   1   4    27852.70    28556.58    263.09 o 
  -1   1   4     5391.67     5301.26     66.06 o 
   1   1   4      766.22      777.39     32.88 o 
   2   1   4    15284.08    15098.25    276.65 o 
   3   1   4    57425.83    64397.13    658.92 o 
   4   1   4      107.07      449.26     70.01 o 
   5   1   4     4005.76     4196.58    130.19 o 
   6   1   4        6.55       -0.80     29.71 o 
   7   1   4     6381.76     6221.67     65.79 o 
   8   1   4     6884.34     6942.14    101.20 o 
   9   1   4      593.54      570.15     50.96 o 
  10   1   4     3617.90     3362.09     76.74 o 
  11   1   4     7610.94     7413.36    168.91 o 
  12   1   4     2668.32     2561.46    134.79 o 
 -12   2   4       80.42       46.44     87.81 o 
 -11   2   4      131.92      101.31     71.72 o 
 -10   2   4     1243.89     1388.82     73.88 o 
  -9   2   4      232.29      184.82     48.23 o 
  -8   2   4      908.19      885.73     40.51 o 
  -7   2   4     9949.44     9863.75    127.64 o 
  -6   2   4      205.27      196.59     30.07 o 
  -5   2   4     1028.97      958.04     44.33 o 
  -4   2   4     5532.27     5198.30     71.79 o 
  -3   2   4     9952.74     9188.70    116.56 o 
  -2   2   4    14095.17    14145.59    212.46 o 
  -1   2   4     1509.46     1483.15     41.89 o 
   0   2   4    31889.08    31023.60    236.29 o 
   1   2   4       36.47       44.05     44.82 o 
   2   2   4      914.63      975.24     32.24 o 
   3   2   4    11269.70    11184.11    105.18 o 
   4   2   4    29121.13    28781.09    155.67 o 
   5   2   4     7295.11     7645.06    201.70 o 
   6   2   4      148.80      122.84     31.62 o 
   7   2   4       59.91       69.44     31.43 o 
   8   2   4     7661.23     7433.44     77.45 o 
   9   2   4     2426.21     2632.29     62.14 o 
  10   2   4        2.06       12.71     64.94 o 
  11   2   4     1931.48     1951.96    117.21 o 
  12   2   4      167.18      132.75    106.93 o 
 -12   3   4       85.77      138.07     86.68 o 
 -11   3   4       72.65      171.61     73.73 o 
 -10   3   4     3532.40     3777.91     94.88 o 
  -9   3   4      235.93      238.24     52.54 o 
  -8   3   4     1029.54      991.02     35.99 o 
  -7   3   4     3570.34     3238.66     44.14 o 
  -6   3   4     3035.25     3046.78     44.01 o 
  -5   3   4      802.81      742.11     45.05 o 
  -4   3   4      111.51       60.97     45.72 o 
  -3   3   4      904.25      996.49     42.83 o 
  -2   3   4      131.16      128.52     38.78 o 
  -1   3   4    14065.00    13832.53    104.37 o 
   0   3   4     5274.81     4996.10     76.41 o 
   1   3   4     2117.95     2507.41     54.49 o 
   2   3   4    11238.81    12055.80    113.54 o 
   3   3   4      112.89      238.77     36.57 o 
   4   3   4    20767.62    20309.78    255.33 o 
   5   3   4      154.50      167.61     37.89 o 
   6   3   4       14.43       36.77     29.00 o 
   7   3   4     9852.18     9706.93     64.53 o 
   8   3   4      170.94      215.12     31.82 o 
   9   3   4        9.83       48.86     45.20 o 
  10   3   4      384.76      288.77     77.85 o 
  11   3   4      107.81       85.33     98.58 o 
  12   3   4     1557.94     1521.22    121.94 o 
 -12   4   4       10.94       12.45     77.21 o 
 -11   4   4    10326.73    10938.03    129.30 o 
 -10   4   4      399.21      443.28     59.21 o 
  -9   4   4     4558.17     4554.63     74.56 o 
  -8   4   4      296.56      253.74     33.92 o 
  -7   4   4     5120.41     5188.84     52.89 o 
  -6   4   4      875.25      743.29     35.66 o 
  -5   4   4     7510.39     7789.46     89.85 o 
  -4   4   4     1517.22     1539.05     60.71 o 
  -3   4   4     2461.69     2110.22     58.68 o 
  -2   4   4      750.67      791.56     45.82 o 
  -1   4   4     1522.69     1737.26     49.01 o 
   0   4   4     6574.85     6894.02     88.59 o 
   1   4   4    33523.38    33516.82    244.26 o 
   2   4   4      913.91      854.44     32.98 o 
   3   4   4    12031.53    11539.01     68.96 o 
   4   4   4      473.47      587.51     34.76 o 
   5   4   4    30087.01    29924.57    281.34 o 
   6   4   4      118.86      111.61     34.99 o 
   7   4   4     1127.52     1099.71     33.20 o 
   8   4   4     3655.00     3618.15     54.75 o 
   9   4   4       41.81       67.98     47.58 o 
  10   4   4      519.66      446.13     81.67 o 
  11   4   4        2.23       90.87     82.33 o 
  12   4   4     1889.43     1844.87    126.48 o 
 -12   5   4       41.38       -3.64    113.76 o 
 -11   5   4       18.46      173.83     71.83 o 
 -10   5   4    14478.67    14447.66    203.94 o 
  -9   5   4     1612.22     1644.51     52.55 o 
  -8   5   4     8699.00     8476.92    142.94 o 
  -7   5   4     3672.47     3408.13     72.56 o 
  -6   5   4     6984.29     6860.56     61.03 o 
  -5   5   4      113.33      176.22     29.39 o 
  -4   5   4      886.12      921.61     32.15 o 
  -3   5   4      156.65      225.07     48.12 o 
  -2   5   4       27.89       57.28     44.83 o 
  -1   5   4      363.50      392.33     48.30 o 
   0   5   4    29432.13    29822.28    104.52 o 
   1   5   4      374.86      472.44     42.65 o 
   2   5   4    10439.08    11442.62    102.06 o 
   3   5   4      225.69      227.18     31.86 o 
   4   5   4    35367.32    33827.35    228.86 o 
   5   5   4       11.62       64.87     37.46 o 
   6   5   4       91.23       95.09     35.06 o 
   7   5   4    18919.76    18965.19    276.40 o 
   8   5   4     1947.96     1869.07     66.85 o 
   9   5   4      790.76      802.17     71.04 o 
  10   5   4      874.87      825.49     85.30 o 
  11   5   4      521.50      575.63    130.39 o 
  12   5   4     1343.86     1108.90    174.19 o 
 -11   6   4      581.11      639.45     79.70 o 
 -10   6   4      653.04      640.74     67.96 o 
  -9   6   4       48.31       64.48     52.32 o 
  -8   6   4     2749.79     2749.76     78.69 o 
  -7   6   4     8179.31     8232.02    109.26 o 
  -6   6   4      227.28      234.91     40.46 o 
  -5   6   4      229.02      272.73     31.51 o 
  -4   6   4    14739.90    15599.53    109.25 o 
  -3   6   4     5615.35     6103.26     73.25 o 
  -2   6   4     4023.06     4004.28     71.93 o 
  -1   6   4      210.05      253.01     28.03 o 
   0   6   4     1462.46     1604.40     36.05 o 
   1   6   4    51478.96    54137.04    304.36 o 
   2   6   4     4556.03     4644.05     70.36 o 
   3   6   4      773.59      874.42     35.73 o 
   4   6   4     6907.05     6435.91     78.29 o 
   5   6   4     3017.81     2735.78     46.91 o 
   6   6   4     3027.03     3039.14     71.61 o 
   7   6   4      359.43      555.49     49.73 o 
   8   6   4     2886.82     2978.59    107.34 o 
   9   6   4      231.03      329.62     73.77 o 
  10   6   4      191.36      204.95     84.62 o 
  11   6   4      141.95      116.30     89.78 o 
 -11   7   4      541.73      499.06     80.53 o 
 -10   7   4       78.57      182.58     73.79 o 
  -9   7   4      502.03      661.05     65.09 o 
  -8   7   4     2690.39     2503.73     64.56 o 
  -7   7   4       30.30       87.77     47.83 o 
  -6   7   4     1415.99     1526.71     50.59 o 
  -5   7   4       85.76       49.97     32.61 o 
  -4   7   4     8053.83     8003.58     70.15 o 
  -3   7   4       25.75       98.08     33.69 o 
  -2   7   4     2628.08     2433.45     50.96 o 
  -1   7   4        8.86       34.63     34.23 o 
   0   7   4     2718.63     2971.85     39.59 o 
   1   7   4      185.22      217.73     28.95 o 
   2   7   4       14.97       36.65     25.77 o 
   3   7   4     8089.40     8433.52     77.64 o 
   4   7   4      119.35      243.39     36.11 o 
   5   7   4      841.33      786.98     41.02 o 
   6   7   4     4382.41     4325.42     68.45 o 
   7   7   4     4827.45     4684.91     75.86 o 
   8   7   4     4812.06     4813.99    122.01 o 
   9   7   4     1393.75     1407.40     83.58 o 
  10   7   4       61.93       46.46     77.88 o 
  11   7   4     1799.47     1823.17    106.15 o 
 -10   8   4     1147.84     1177.30     83.76 o 
  -9   8   4      456.31      429.31     73.01 o 
  -8   8   4      161.58      153.77     59.06 o 
  -7   8   4       52.90      105.84     53.40 o 
  -6   8   4     5496.64     5685.54     75.65 o 
  -5   8   4      184.23      164.35     45.46 o 
  -4   8   4      568.83      580.66     42.00 o 
  -3   8   4     3833.32     4029.28     52.46 o 
  -2   8   4        9.45       23.86     31.98 o 
  -1   8   4      153.00      165.49     38.99 o 
   0   8   4    23753.52    24554.66    270.97 o 
   1   8   4     2225.43     2394.73     38.38 o 
   2   8   4      207.61      210.06     33.56 o 
   3   8   4     3472.81     3470.45     56.31 o 
   4   8   4     5104.98     4916.99    115.00 o 
   5   8   4     4968.40     5011.67     66.92 o 
   6   8   4     2167.12     2122.06     57.78 o 
   7   8   4       24.31       43.54     49.04 o 
   8   8   4     1296.40     1308.66     93.00 o 
   9   8   4       48.07       89.66     90.84 o 
  10   8   4     1380.26     1420.20    105.35 o 
 -10   9   4      674.57      782.39    103.61 o 
  -9   9   4      859.00      840.90     79.30 o 
  -8   9   4       33.10       63.30     73.43 o 
  -7   9   4      397.44      402.01     71.57 o 
  -6   9   4     3186.39     3173.05     84.94 o 
  -5   9   4     3064.27     2953.22     62.53 o 
  -4   9   4     1160.30     1195.78     45.37 o 
  -3   9   4      947.94      924.05     41.35 o 
  -2   9   4      897.85      893.43     43.20 o 
  -1   9   4     4403.49     4467.01     60.57 o 
   0   9   4     1549.26     1632.44     44.40 o 
   1   9   4      596.49      560.88     34.92 o 
   2   9   4      302.66      345.53     38.04 o 
   3   9   4     8284.25     8058.00    121.61 o 
   4   9   4       49.66      164.97     45.00 o 
   5   9   4     5692.31     5773.76     74.15 o 
   6   9   4       89.70      103.21     50.01 o 
   7   9   4        3.26       32.01     54.53 o 
   8   9   4      753.72      835.13     75.61 o 
   9   9   4      406.50      495.41     76.43 o 
  10   9   4        1.60       51.50     77.22 o 
  -9  10   4        2.09       59.10     96.27 o 
  -8  10   4       13.05       17.87     88.67 o 
  -7  10   4     1106.71     1120.02     77.96 o 
  -6  10   4      716.20      701.58     63.51 o 
  -5  10   4     1219.53     1126.67     63.11 o 
  -4  10   4      966.96      960.93     53.82 o 
  -3  10   4     9522.72     9577.30     84.48 o 
  -2  10   4     1109.99     1135.22     49.24 o 
  -1  10   4      666.68      643.83     56.54 o 
   0  10   4     1658.12     1652.14     52.79 o 
   1  10   4     3022.49     2969.32     62.75 o 
   2  10   4      117.75      123.45     40.82 o 
   3  10   4     2833.20     2734.71     77.32 o 
   4  10   4      309.89      318.98     52.43 o 
   5  10   4      817.52      716.53     54.61 o 
   6  10   4     3739.24     3634.18     73.58 o 
   7  10   4      116.99       77.06     60.85 o 
   8  10   4       71.66      156.57     86.21 o 
   9  10   4     1508.64     1395.48     88.28 o 
  -8  11   4        8.53       21.93     78.73 o 
  -7  11   4      993.39     1151.00     83.77 o 
  -6  11   4     2703.81     2711.36     88.43 o 
  -5  11   4      424.07      332.96     69.55 o 
  -4  11   4     7283.68     7701.41    108.90 o 
  -3  11   4       10.65      115.77     58.82 o 
  -2  11   4     6525.82     6538.46     88.71 o 
  -1  11   4     1270.54     1120.49     64.69 o 
   0  11   4     1326.21     1311.34     49.24 o 
   1  11   4      114.95      190.24     45.06 o 
   2  11   4      454.10      452.02     47.30 o 
   3  11   4       73.96      111.11     50.30 o 
   4  11   4      810.46      761.09     59.48 o 
   5  11   4      387.64      360.29     56.62 o 
   6  11   4        6.41       17.41     61.28 o 
   7  11   4      661.81      781.69     88.96 o 
   8  11   4     4672.64     4773.66    112.45 o 
  -7  12   4     3669.30     3564.75    104.35 o 
  -6  12   4      729.37      742.52     82.26 o 
  -5  12   4      178.57      147.37     72.18 o 
  -4  12   4       29.10      120.82     70.86 o 
  -3  12   4    12137.36    12087.67    215.01 o 
  -2  12   4     1114.48     1166.84     66.52 o 
  -1  12   4       16.99      -16.42     69.41 o 
   0  12   4     2540.01     2513.70     71.92 o 
   1  12   4    10488.76    10605.86    109.89 o 
   2  12   4     1358.77     1365.82     60.24 o 
   3  12   4      583.17      520.71     56.88 o 
   4  12   4       33.44       87.52     61.59 o 
   5  12   4     6251.49     6392.69     92.07 o 
   6  12   4     2954.23     2922.66     86.96 o 
   7  12   4      537.60      483.56     73.06 o 
  -6  13   4     2617.26     2783.84    128.67 o 
  -5  13   4       30.50       90.88     78.94 o 
  -4  13   4      426.89      458.70     79.32 o 
  -3  13   4       99.33       82.39     73.78 o 
  -2  13   4      973.19      894.68     70.66 o 
  -1  13   4      106.82       98.18     63.45 o 
   0  13   4     1703.90     1663.87     71.77 o 
   1  13   4       60.17      107.08     58.63 o 
   2  13   4     2894.37     2938.98    103.80 o 
   3  13   4      486.54      417.68     61.20 o 
   4  13   4    12256.79    12904.09    141.33 o 
   5  13   4       20.51       99.05     75.09 o 
   6  13   4      459.20      437.21     73.46 o 
  -5  14   4      772.12      757.84     87.25 o 
  -4  14   4      820.76      946.99     88.34 o 
  -3  14   4       48.69      174.94     82.15 o 
  -2  14   4      136.16      141.36     77.41 o 
  -1  14   4     1400.63     1428.50     66.77 o 
   0  14   4       67.42       87.68     65.72 o 
   1  14   4     2707.35     2685.27     90.96 o 
   2  14   4       16.05      -18.93     63.91 o 
   3  14   4       60.87      121.25     67.84 o 
   4  14   4     1270.23     1256.84     77.58 o 
   5  14   4     3577.21     3560.62    149.96 o 
  -2  15   4       59.78      136.82     68.51 o 
  -1  15   4      226.46      175.57     62.55 o 
   0  15   4      213.04      214.34     68.98 o 
   1  15   4       98.70       97.28     77.13 o 
   2  15   4      107.17      102.53     77.91 o 
 -11   0   5     1162.00     1016.96    159.72 o 
  -9   0   5    20406.27    20409.56    227.32 o 
  -7   0   5    21031.21    20886.96    144.78 o 
  -5   0   5     1833.63     2125.59     68.02 o 
  -3   0   5      869.80      771.38     38.72 o 
  -1   0   5    32985.52    33397.68    124.79 o 
   1   0   5    12280.80    14458.99    143.31 o 
   3   0   5    47019.30    54100.21   2468.45 o 
   5   0   5    29387.57    26435.53   1183.75 o 
   7   0   5     3018.66     2923.87     72.81 o 
   9   0   5     1370.51     1262.89     79.25 o 
  11   0   5     2405.75     2395.36    175.49 o 
 -12   1   5       89.88      175.02    115.42 o 
 -11   1   5      123.12      383.83     99.95 o 
 -10   1   5    16103.27    15996.16    205.48 o 
  -9   1   5       77.86       47.61     47.16 o 
  -8   1   5      769.13      736.38     43.56 o 
  -7   1   5     4159.86     4172.51     67.18 o 
  -6   1   5    25977.54    25575.67    180.89 o 
  -5   1   5    14553.62    14138.75     93.34 o 
  -4   1   5     4293.58     4460.65     53.69 o 
  -3   1   5    14076.33    13424.29    180.57 o 
  -2   1   5     5613.69     5645.13     86.30 o 
  -1   1   5     1824.88     1866.71     34.02 o 
   0   1   5     2572.14     2839.76     79.84 o 
   1   1   5     9416.51     9780.62     73.71 o 
   2   1   5    18863.99    18403.67    267.57 o 
   3   1   5     1229.24     1246.20     51.31 o 
   4   1   5    15987.72    15882.70    308.64 o 
   5   1   5     3866.27     3655.51    141.49 o 
   6   1   5     1497.66     1475.77     37.02 o 
   7   1   5     4081.55     4037.67     92.09 o 
   8   1   5       10.56      110.76     44.82 o 
   9   1   5     1147.51     1126.18     60.85 o 
  10   1   5     2307.41     2335.69    109.55 o 
  11   1   5       36.28      122.23    101.77 o 
  12   1   5       36.13       -6.71    111.76 o 
 -12   2   5      178.58      204.80    117.01 o 
 -11   2   5       27.40       97.05     71.13 o 
 -10   2   5        4.64       -7.16     64.35 o 
  -9   2   5       84.34       72.57     56.48 o 
  -8   2   5       74.95       89.40     37.91 o 
  -7   2   5     1310.90     1366.02     50.14 o 
  -6   2   5     3390.06     3291.41     43.21 o 
  -5   2   5     1603.80     1574.81     43.13 o 
  -4   2   5     1808.11     1610.89     38.59 o 
  -3   2   5    14687.82    14335.00    118.39 o 
  -2   2   5     5622.02     5757.28     83.40 o 
  -1   2   5    14224.97    13751.27    207.08 o 
   0   2   5      210.01      255.76     30.54 o 
   1   2   5    12650.85    12898.16     86.53 o 
   2   2   5     5352.66     5196.96    109.72 o 
   3   2   5     2939.46     3023.99     64.06 o 
   4   2   5     2123.57     1777.72     65.82 o 
   5   2   5       80.99       92.64     44.89 o 
   6   2   5     5561.86     5601.60     53.24 o 
   7   2   5     2585.41     2640.07     51.02 o 
   8   2   5    23365.87    23584.97    323.34 o 
   9   2   5      862.89      838.58     68.61 o 
  10   2   5      540.25      568.61     81.51 o 
  11   2   5        1.62       61.87    101.23 o 
  12   2   5      319.24      344.09    114.06 o 
 -12   3   5        9.26       59.04     77.76 o 
 -11   3   5     3020.45     2937.15    105.26 o 
 -10   3   5      223.45      278.68     65.06 o 
  -9   3   5     2492.55     2574.07     64.24 o 
  -8   3   5     3860.13     3832.07     73.20 o 
  -7   3   5     4061.66     4040.59     74.33 o 
  -6   3   5     1004.88     1098.98     35.74 o 
  -5   3   5     2247.35     2113.67     76.15 o 
  -4   3   5      128.56      228.79     45.89 o 
  -3   3   5       83.14      197.19     38.97 o 
  -2   3   5    10417.71    10085.11    144.34 o 
  -1   3   5       51.47      114.47     40.34 o 
   0   3   5    29511.98    29966.76    187.33 o 
   1   3   5     1382.43     1267.98     42.22 o 
   2   3   5      138.20      160.16     49.01 o 
   3   3   5     3731.55     3601.01     54.14 o 
   4   3   5    14086.15    13835.55    185.27 o 
   5   3   5     5676.24     5593.87    122.31 o 
   6   3   5     3634.85     3537.59     48.64 o 
   7   3   5     1773.71     2054.88     71.17 o 
   8   3   5     2354.73     2313.54     56.83 o 
   9   3   5       27.18       35.97     51.60 o 
  10   3   5      335.69      225.05     80.32 o 
  11   3   5     2649.11     2605.84    106.90 o 
  12   3   5     2537.66     2775.98    137.73 o 
 -12   4   5      101.51      105.38     75.78 o 
 -11   4   5        1.15       68.96     71.62 o 
 -10   4   5     3279.03     3249.87     82.07 o 
  -9   4   5     2188.15     2176.97     60.44 o 
  -8   4   5       92.03       74.86     37.09 o 
  -7   4   5        6.60      153.34     36.29 o 
  -6   4   5      998.84      922.77     40.16 o 
  -5   4   5       56.41      137.42     28.80 o 
  -4   4   5        7.62       38.85     43.87 o 
  -3   4   5      517.93      557.52     50.45 o 
  -2   4   5     1998.96     2086.86     82.89 o 
  -1   4   5     1520.37     1591.19     54.06 o 
   0   4   5    13099.09    12332.84    269.74 o 
   1   4   5     8540.03     8773.36    140.63 o 
   2   4   5      476.68      482.84     28.29 o 
   3   4   5     2279.04     2356.13     39.14 o 
   4   4   5    59111.30    57099.00    378.66 o 
   5   4   5      732.07      830.79     46.44 o 
   6   4   5     1942.26     1756.69     48.32 o 
   7   4   5      195.05      196.12     33.86 o 
   8   4   5       22.11       35.95     43.22 o 
   9   4   5      201.67      138.18     59.89 o 
  10   4   5      193.00      194.29     78.99 o 
  11   4   5      122.70      138.12     88.03 o 
  12   4   5     2923.79     2776.69    136.70 o 
 -12   5   5      130.86      196.35    122.89 o 
 -11   5   5     5264.05     5289.07    313.05 o 
 -10   5   5      371.16      519.75     58.58 o 
  -9   5   5        3.00       98.13     49.93 o 
  -8   5   5      114.67      139.24     41.82 o 
  -7   5   5     4252.34     4356.42     85.75 o 
  -6   5   5     1586.55     1884.30     54.67 o 
  -5   5   5    10309.02    10182.08     77.78 o 
  -4   5   5     1553.30     1505.06     34.44 o 
  -3   5   5    13882.66    14207.50    180.78 o 
  -2   5   5     7118.32     7250.27     85.92 o 
  -1   5   5     3969.70     4150.50     67.27 o 
   0   5   5     3227.24     3151.69     66.12 o 
   1   5   5    38308.63    38692.15    215.88 o 
   2   5   5     1857.20     1769.69     53.67 o 
   3   5   5     6192.17     5676.05    101.26 o 
   4   5   5      569.19      657.34     29.22 o 
   5   5   5     4848.30     5039.28     85.88 o 
   6   5   5      875.21      985.32     49.03 o 
   7   5   5     1993.26     2327.10    118.04 o 
   8   5   5      504.46      493.66     59.29 o 
   9   5   5     1170.74     1086.56     72.75 o 
  10   5   5       15.65       56.87     77.28 o 
  11   5   5     1139.65     1220.59    123.60 o 
  12   5   5       10.36       36.89    161.79 o 
 -11   6   5      263.54      304.93     76.98 o 
 -10   6   5       68.70      112.62     64.39 o 
  -9   6   5       23.18      105.83     60.07 o 
  -8   6   5     1222.82     1239.02     56.28 o 
  -7   6   5     3407.53     3328.00     68.34 o 
  -6   6   5       16.37       91.52     37.04 o 
  -5   6   5     2925.41     2894.09     46.71 o 
  -4   6   5     6108.34     6504.89     60.25 o 
  -3   6   5    23532.09    23523.12    145.68 o 
  -2   6   5      270.28      313.65     51.13 o 
  -1   6   5    11356.59    11808.46    110.64 o 
   0   6   5    13144.61    13341.72    105.80 o 
   1   6   5    11219.32    11420.34    104.26 o 
   2   6   5     2225.82     2648.42     56.47 o 
   3   6   5    16496.21    16473.38    103.80 o 
   4   6   5    11210.50    11025.68     81.92 o 
   5   6   5      220.79      212.33     39.51 o 
   6   6   5      268.16      232.33     42.59 o 
   7   6   5     2389.61     2318.19     77.27 o 
   8   6   5     3967.85     3830.38     83.04 o 
   9   6   5     1508.42     1584.89     81.09 o 
  10   6   5      351.23      430.38     88.45 o 
  11   6   5       25.00       59.30     89.12 o 
 -11   7   5      426.40      405.40     80.88 o 
 -10   7   5     2278.35     2357.89     88.85 o 
  -9   7   5     4857.57     4768.26     89.29 o 
  -8   7   5      241.99      351.23     53.14 o 
  -7   7   5     3981.30     3972.89     91.79 o 
  -6   7   5    12720.43    12950.59     91.40 o 
  -5   7   5       20.84       36.97     34.29 o 
  -4   7   5      427.28      353.38     38.78 o 
  -3   7   5     1624.18     1755.08     44.45 o 
  -2   7   5    16841.86    16474.91    103.37 o 
  -1   7   5     6212.68     6498.67     63.47 o 
   0   7   5     6193.39     6597.53     58.66 o 
   1   7   5      214.21      231.73     28.64 o 
   2   7   5       14.39       35.62     25.32 o 
   3   7   5     1164.26     1402.47     37.94 o 
   4   7   5      221.17      305.07     61.48 o 
   5   7   5     1166.36     1148.14     42.70 o 
   6   7   5     1715.47     1786.63     56.00 o 
   7   7   5     7740.30     7725.28    118.73 o 
   8   7   5      276.35      369.54     75.87 o 
   9   7   5     1967.07     2232.07     93.03 o 
  10   7   5      572.95      469.67     81.27 o 
  11   7   5      532.95      679.87     99.03 o 
 -10   8   5      341.86      457.72    102.01 o 
  -9   8   5      871.21      967.43     77.03 o 
  -8   8   5     1170.02     1208.75     72.00 o 
  -7   8   5     2372.45     2270.36     62.16 o 
  -6   8   5     1588.09     1658.92     55.59 o 
  -5   8   5     1735.65     1702.68     54.57 o 
  -4   8   5      867.43      788.96     43.93 o 
  -3   8   5     1086.22     1007.76     38.48 o 
  -2   8   5       27.40       44.46     40.07 o 
  -1   8   5     5974.80     5898.47     97.23 o 
   0   8   5     3912.61     4166.61     54.71 o 
   1   8   5    12798.50    12506.96     86.01 o 
   2   8   5      562.64      540.87     40.61 o 
   3   8   5      768.92      721.40     37.77 o 
   4   8   5       17.82       79.16     40.18 o 
   5   8   5     9955.58    10136.04     85.29 o 
   6   8   5      107.23      143.92     45.76 o 
   7   8   5        9.15       53.73     48.88 o 
   8   8   5     2966.43     2702.12    127.29 o 
   9   8   5     2863.87     2598.97     97.38 o 
  10   8   5      289.51      328.81     94.44 o 
 -10   9   5     7232.64     7833.11    182.13 o 
  -9   9   5      354.58      289.37     73.21 o 
  -8   9   5     1132.97     1049.71     93.00 o 
  -7   9   5      856.80      871.49     86.48 o 
  -6   9   5    11772.08    11735.76    122.95 o 
  -5   9   5      194.46      196.48     48.88 o 
  -4   9   5      462.28      377.02     44.48 o 
  -3   9   5       66.26       96.61     41.36 o 
  -2   9   5     2806.17     2823.05     70.38 o 
  -1   9   5     1212.78     1170.52     81.22 o 
   0   9   5      516.58      456.52     38.42 o 
   1   9   5      572.71      700.04     36.61 o 
   2   9   5     2425.84     2467.41     47.87 o 
   3   9   5       54.65      102.98     43.45 o 
   4   9   5     2329.43     2311.91     55.92 o 
   5   9   5       11.34       70.04     46.78 o 
   6   9   5     3481.58     3390.08     67.82 o 
   7   9   5      828.09      817.50     59.42 o 
   8   9   5     2522.79     2284.59     85.44 o 
   9   9   5      982.29     1031.08     79.35 o 
  10   9   5     1194.22     1216.21    119.35 o 
  -9  10   5     1928.84     1814.63    111.97 o 
  -8  10   5       72.77      131.63     90.20 o 
  -7  10   5     3111.58     3131.13    108.47 o 
  -6  10   5     1284.92     1244.99     74.45 o 
  -5  10   5      435.02      375.75     65.02 o 
  -4  10   5     5602.87     5509.38     77.77 o 
  -3  10   5        6.44       62.60     44.20 o 
  -2  10   5     2547.93     2509.71     71.73 o 
  -1  10   5      560.18      568.28     50.33 o 
   0  10   5      331.89      321.26     40.53 o 
   1  10   5     2146.55     2130.74     50.13 o 
   2  10   5     1915.51     1923.46     70.67 o 
   3  10   5        1.51       12.91     47.25 o 
   4  10   5     2072.74     2106.81     65.92 o 
   5  10   5     4871.58     5131.82     75.77 o 
   6  10   5       22.14      113.50     53.34 o 
   7  10   5      968.07      803.15     65.61 o 
   8  10   5    10072.99    10216.59    156.46 o 
   9  10   5      816.68      811.88     84.65 o 
  -8  11   5     1280.39     1367.26     89.94 o 
  -7  11   5     3110.90     3221.63     98.09 o 
  -6  11   5       20.36       45.09     72.13 o 
  -5  11   5       30.16      108.01     69.09 o 
  -4  11   5      414.97      532.94     69.76 o 
  -3  11   5    13646.16    13551.48    118.25 o 
  -2  11   5     2676.03     2803.19     79.40 o 
  -1  11   5      350.04      294.18     59.91 o 
   0  11   5        8.47       41.83     42.04 o 
   1  11   5       11.68       52.77     43.76 o 
   2  11   5     1047.16     1008.61     53.27 o 
   3  11   5     1522.05     1258.95     56.64 o 
   4  11   5       37.38       25.41     55.51 o 
   5  11   5      920.46      750.75     59.17 o 
   6  11   5       27.70       59.88     58.31 o 
   7  11   5     5267.27     5443.53     96.06 o 
   8  11   5      165.10      258.49     90.80 o 
  -7  12   5      975.34      880.69     88.60 o 
  -6  12   5       55.23       43.52     77.50 o 
  -5  12   5      492.64      487.06     75.94 o 
  -4  12   5     5076.86     5106.10    189.92 o 
  -3  12   5     2744.58     2787.47     79.26 o 
  -2  12   5      522.39      540.83     63.92 o 
  -1  12   5      312.17      271.88     71.14 o 
   0  12   5     7222.07     7391.55     95.01 o 
   1  12   5       37.99      137.11     48.87 o 
   2  12   5       20.55        6.32     53.13 o 
   3  12   5       15.83       43.61     53.62 o 
   4  12   5     7857.45     8073.25    101.30 o 
   5  12   5      110.97      306.18     60.86 o 
   6  12   5      114.81      167.98     66.82 o 
   7  12   5     1522.76     1492.77    118.47 o 
  -6  13   5      867.01     1174.24     91.91 o 
  -5  13   5     2421.00     2561.22     97.74 o 
  -4  13   5      390.04      386.98     79.20 o 
  -3  13   5     1254.39     1311.30     82.86 o 
  -2  13   5       39.49       73.92     66.44 o 
  -1  13   5       45.98       41.06     55.88 o 
   0  13   5      118.27      195.72     61.05 o 
   1  13   5     6462.60     6741.53     93.09 o 
   2  13   5      938.72      908.35     66.51 o 
   3  13   5     2483.36     2564.40     97.23 o 
   4  13   5       59.11      199.04     68.25 o 
   5  13   5      894.80      910.55     69.18 o 
   6  13   5     1086.04     1133.91     84.84 o 
  -4  14   5       97.28       89.52     83.41 o 
  -3  14   5     3141.78     3114.66    126.94 o 
  -2  14   5      296.50      319.64     70.93 o 
  -1  14   5      985.87      984.53     64.08 o 
   0  14   5     4820.41     4797.33     98.51 o 
   1  14   5     2448.22     2171.41     86.94 o 
   2  14   5       60.16       76.96     64.47 o 
   3  14   5      546.55      579.68     70.22 o 
   4  14   5     1770.60     1826.57     81.91 o 
  -1  15   5       14.42       29.75     61.91 o 
   0  15   5      953.01      956.50     73.63 o 
   1  15   5        3.57      -20.95     76.26 o 
 -12   0   6      845.10     1066.55    174.13 o 
 -10   0   6    14880.53    14653.55    251.19 o 
  -8   0   6     1157.50     1241.37     71.45 o 
  -6   0   6    15639.81    15694.35    150.57 o 
  -4   0   6     5720.91     5881.71    219.52 o 
  -2   0   6      566.14      576.25     79.89 o 
   0   0   6    11280.76    11830.94    141.73 o 
   2   0   6   114807.66   121900.87    466.78 o 
   4   0   6   104358.13   106004.63   3268.99 o 
   6   0   6      794.66      735.77     48.23 o 
   8   0   6     1074.10      974.23     87.46 o 
  10   0   6     7355.09     7349.78    162.13 o 
  12   0   6      510.72      521.65    164.76 o 
 -12   1   6      693.05      471.49    118.29 o 
 -11   1   6     4888.09     5087.59    417.13 o 
 -10   1   6      477.46      480.29     68.66 o 
  -9   1   6        2.82       -6.44     56.06 o 
  -8   1   6     2996.47     2798.99     53.30 o 
  -7   1   6    17810.89    17190.32    100.53 o 
  -6   1   6      505.23      554.93     30.66 o 
  -5   1   6     1795.44     1590.51     42.41 o 
  -4   1   6       84.91      108.25     27.51 o 
  -3   1   6     7968.87     7505.84     84.07 o 
  -2   1   6      866.93      817.17     39.62 o 
  -1   1   6    15688.00    15694.96    113.16 o 
   0   1   6      236.34      252.19     29.77 o 
   1   1   6    75711.97    81843.05    434.45 o 
   2   1   6    20097.72    20533.84    196.86 o 
   3   1   6    16895.16    16606.91    236.07 o 
   4   1   6      308.21      247.84     50.49 o 
   5   1   6    38321.30    37021.32    313.19 o 
   6   1   6     5709.54     5718.97     78.94 o 
   7   1   6     1290.65     1294.56     51.13 o 
   8   1   6     2790.05     2667.55     76.14 o 
   9   1   6      521.39      570.03     67.66 o 
  10   1   6      592.27      528.60     72.96 o 
  11   1   6      230.85      232.36    102.28 o 
  12   1   6      347.67      261.62    112.67 o 
 -12   2   6      671.25      540.81    118.36 o 
 -11   2   6     1015.85     1033.98     77.70 o 
 -10   2   6      340.55      236.71     65.06 o 
  -9   2   6     1534.16     1649.89     67.11 o 
  -8   2   6      191.95      214.91     38.20 o 
  -7   2   6     5266.56     5224.75     58.14 o 
  -6   2   6     2119.99     1871.29     41.36 o 
  -5   2   6       12.50       64.31     32.03 o 
  -4   2   6      189.61      267.93     32.57 o 
  -3   2   6     8585.68     8633.74    172.41 o 
  -2   2   6       49.96       57.09     36.49 o 
  -1   2   6      372.32      400.52     31.70 o 
   0   2   6      648.77      588.52     32.77 o 
   1   2   6    27655.87    28452.00    197.02 o 
   2   2   6     9747.77     9948.78    130.24 o 
   3   2   6     1406.56     1615.35     58.70 o 
   4   2   6    21761.24    22744.18    261.37 o 
   5   2   6      689.56      735.08     60.44 o 
   6   2   6     1010.17     1127.70     46.02 o 
   7   2   6    24036.11    24109.25    366.68 o 
   8   2   6     5188.12     5420.45    111.84 o 
   9   2   6      466.84      442.89     66.72 o 
  10   2   6      667.25      612.53     83.96 o 
  11   2   6       85.78       72.75    101.90 o 
  12   2   6     3886.51     4104.87    149.89 o 
 -12   3   6       64.94      162.31     94.56 o 
 -11   3   6      173.96      218.44     73.37 o 
 -10   3   6     1740.27     1913.46     76.58 o 
  -9   3   6      570.40      590.70     53.80 o 
  -8   3   6     3221.95     2991.12     55.93 o 
  -7   3   6     3754.79     3967.32     52.88 o 
  -6   3   6     4493.84     4290.86     48.58 o 
  -5   3   6     3202.38     3184.61     90.05 o 
  -4   3   6      744.06      588.74     42.04 o 
  -3   3   6    13956.78    13749.91    164.13 o 
  -2   3   6     4840.88     4352.11    132.96 o 
  -1   3   6      593.24      590.59     43.37 o 
   0   3   6     3288.19     3314.36     51.31 o 
   1   3   6       94.56       95.63     36.74 o 
   2   3   6    15276.71    14942.87    134.91 o 
   3   3   6    23128.62    23097.52    180.22 o 
   4   3   6       11.37       29.66     39.87 o 
   5   3   6     3782.14     4056.15     53.29 o 
   6   3   6     1688.45     1569.83     40.15 o 
   7   3   6     2347.82     2392.09     52.83 o 
   8   3   6      865.95      951.50     49.83 o 
   9   3   6     2743.30     2568.57     68.56 o 
  10   3   6        5.76       14.18     79.14 o 
  11   3   6      619.64      712.63     95.56 o 
  12   3   6      143.46      212.47    112.77 o 
 -12   4   6       72.25      112.27     77.38 o 
 -11   4   6       22.74       29.98     71.01 o 
 -10   4   6      362.38      741.49     69.34 o 
  -9   4   6     2913.70     2988.36     64.85 o 
  -8   4   6       78.37      141.33     45.24 o 
  -7   4   6    11721.80    11311.89    166.30 o 
  -6   4   6      214.79      318.51     36.43 o 
  -5   4   6    16223.43    15720.17    239.92 o 
  -4   4   6     8957.52     8978.65    153.50 o 
  -3   4   6      868.70      919.20     53.26 o 
  -2   4   6      299.58      209.86     45.51 o 
  -1   4   6     4820.60     4745.86     68.25 o 
   0   4   6     1990.61     2073.61     59.39 o 
   1   4   6      244.24      248.78     42.79 o 
   2   4   6       89.76       75.72     34.36 o 
   3   4   6     4631.95     4438.67     51.27 o 
   4   4   6     3104.74     2959.31    100.98 o 
   5   4   6    16326.20    15630.86    165.27 o 
   6   4   6       18.83       20.10     37.67 o 
   7   4   6      728.14      713.28     45.29 o 
   8   4   6      557.52      617.54     51.07 o 
   9   4   6     1005.99     1066.76     62.28 o 
  10   4   6      298.28      278.55     66.81 o 
  11   4   6     3592.29     3626.48    117.57 o 
  12   4   6      304.78      467.18    117.23 o 
 -12   5   6      700.08      555.43     95.82 o 
 -11   5   6      337.15      295.91     83.24 o 
 -10   5   6     7854.07     7513.44    153.31 o 
  -9   5   6     3101.45     3372.92     67.58 o 
  -8   5   6     3061.90     2940.44     59.23 o 
  -7   5   6     8473.61     8154.61     79.99 o 
  -6   5   6    28750.53    28377.87    275.48 o 
  -5   5   6       28.08       65.98     31.95 o 
  -4   5   6       78.16       64.18     28.52 o 
  -3   5   6    20659.37    22190.57    158.51 o 
  -2   5   6    17420.84    17436.92    343.42 o 
  -1   5   6     8385.50     8620.60     87.52 o 
   0   5   6    19082.33    18243.45    201.00 o 
   1   5   6    14741.60    15803.21    203.85 o 
   2   5   6     3692.39     3479.27     55.00 o 
   3   5   6     7485.13     7777.87     88.49 o 
   4   5   6     5386.42     5451.18     77.82 o 
   5   5   6     2274.32     2188.54     48.47 o 
   6   5   6     7120.37     6961.88    145.02 o 
   7   5   6     1136.81     1156.98     60.02 o 
   8   5   6      450.44      432.03     59.38 o 
   9   5   6      173.71      219.15     68.76 o 
  10   5   6       83.75      125.69     79.04 o 
  11   5   6     1052.98     1022.80    129.99 o 
  12   5   6      203.67      192.48    167.55 o 
 -11   6   6      490.94      567.26     86.45 o 
 -10   6   6       29.08      116.87     66.17 o 
  -9   6   6     4274.25     3945.04     82.90 o 
  -8   6   6      678.63      735.49     58.48 o 
  -7   6   6       15.21       45.76     49.39 o 
  -6   6   6     4964.76     5021.52     59.72 o 
  -5   6   6     1114.31     1044.98     38.80 o 
  -4   6   6    15521.02    15908.02    125.22 o 
  -3   6   6       11.54       47.57     33.77 o 
  -2   6   6    19676.39    20654.66    251.62 o 
  -1   6   6      141.96      120.63     48.87 o 
   0   6   6     8496.05     8285.07    106.81 o 
   1   6   6    10177.67    10068.54    102.01 o 
   2   6   6     5228.49     5483.08     85.88 o 
   3   6   6     3920.52     4073.54     44.47 o 
   4   6   6     1594.93     1572.54     67.82 o 
   5   6   6     3488.60     3629.05     57.13 o 
   6   6   6     2394.91     2294.60     64.44 o 
   7   6   6      886.97      898.61     63.90 o 
   8   6   6     5287.05     5560.80     91.60 o 
   9   6   6      678.63      702.64     80.15 o 
  10   6   6     2409.96     2510.47    103.05 o 
  11   6   6     1123.48      943.04     97.89 o 
 -11   7   6      403.24      375.51    101.41 o 
 -10   7   6       77.61      245.28     78.38 o 
  -9   7   6       11.17       94.67     62.06 o 
  -8   7   6     3535.62     3654.03     78.24 o 
  -7   7   6     3118.44     3149.83     70.16 o 
  -6   7   6      219.15      252.13     47.41 o 
  -5   7   6     1891.65     1798.94     69.82 o 
  -4   7   6     5175.42     5297.49     67.22 o 
  -3   7   6    24930.94    24962.70    175.81 o 
  -2   7   6      607.23      541.12     39.72 o 
  -1   7   6      467.71      461.41     36.85 o 
   0   7   6      258.19      325.83     31.75 o 
   1   7   6     1558.16     1462.91     43.65 o 
   2   7   6     3460.43     3460.56     44.97 o 
   3   7   6       27.16       30.18     29.40 o 
   4   7   6     4367.89     4281.86     56.63 o 
   5   7   6     8636.42     8246.95     99.39 o 
   6   7   6      303.10      314.61     41.51 o 
   7   7   6       34.32       87.30     63.00 o 
   8   7   6     2449.86     2406.48     87.58 o 
   9   7   6     9104.97     8612.80    167.28 o 
  10   7   6      588.38      548.82     92.56 o 
  11   7   6     1593.19     1596.59    105.92 o 
 -10   8   6     3679.40     3855.34    104.39 o 
  -9   8   6      160.90      118.98     71.32 o 
  -8   8   6      451.39      444.73     68.78 o 
  -7   8   6     2200.71     2461.26     87.56 o 
  -6   8   6     1745.75     1725.33     60.03 o 
  -5   8   6     3088.56     2840.39     81.43 o 
  -4   8   6      175.01      149.98     44.31 o 
  -3   8   6      158.67      124.89     37.31 o 
  -2   8   6       89.21       85.52     40.87 o 
  -1   8   6     1992.34     1893.28     50.84 o 
   0   8   6     3421.86     3358.39     50.37 o 
   1   8   6     2344.09     2387.47     47.05 o 
   2   8   6     2496.30     2572.44     64.11 o 
   3   8   6     1179.93     1162.02     44.45 o 
   4   8   6    21540.68    21490.98    109.16 o 
   5   8   6      221.89      297.18     43.35 o 
   6   8   6       98.01      126.50     45.65 o 
   7   8   6     6250.97     6259.54     92.75 o 
   8   8   6     3541.57     3622.60     81.59 o 
   9   8   6      131.52      188.58     83.22 o 
  10   8   6      118.73      168.79     83.80 o 
 -10   9   6        7.48      145.39     81.52 o 
  -9   9   6      331.51      360.49     75.38 o 
  -8   9   6      148.16      109.40     85.07 o 
  -7   9   6     3187.96     3211.96    103.96 o 
  -6   9   6     1081.48     1159.85     74.61 o 
  -5   9   6     1371.12     1254.94     70.15 o 
  -4   9   6       11.27       43.07     43.18 o 
  -3   9   6       13.05       20.95     39.89 o 
  -2   9   6      121.45      154.37     45.16 o 
  -1   9   6     5655.55     5543.56     80.27 o 
   0   9   6      130.70      131.98     32.14 o 
   1   9   6    19193.34    19083.07    123.38 o 
   2   9   6      211.18      223.21     36.99 o 
   3   9   6     4579.00     4753.32     67.35 o 
   4   9   6      762.54      766.06     48.03 o 
   5   9   6     5302.73     5514.95     73.28 o 
   6   9   6     1391.71     1352.74     57.25 o 
   7   9   6      330.69      399.00     62.97 o 
   8   9   6       69.17       86.30     69.22 o 
   9   9   6       13.77       68.60     72.23 o 
  10   9   6      288.00      230.01    101.88 o 
  -9  10   6     1247.29     1316.41    107.04 o 
  -8  10   6      375.03      274.94     90.47 o 
  -7  10   6      595.01      597.11     88.71 o 
  -6  10   6     1125.60     1063.00     72.83 o 
  -5  10   6       54.29       83.69     63.06 o 
  -4  10   6        5.21       54.83     46.48 o 
  -3  10   6       13.20       52.05     44.79 o 
  -2  10   6       66.97      240.03     45.97 o 
  -1  10   6     4685.88     4730.64    103.09 o 
   0  10   6     5024.71     5000.92     57.00 o 
   1  10   6     1635.02     1568.42     47.13 o 
   2  10   6     4728.90     4635.92     91.77 o 
   3  10   6     2690.18     2664.34     78.16 o 
   4  10   6     7094.17     7370.13    108.82 o 
   5  10   6      415.24      420.10     52.05 o 
   6  10   6      139.51      105.43     53.93 o 
   7  10   6     2528.46     2401.92     85.84 o 
   8  10   6     1604.23     1879.00    103.58 o 
   9  10   6      314.14      289.85     77.56 o 
  -8  11   6      490.75      517.52     85.00 o 
  -7  11   6      516.64      504.39     80.53 o 
  -6  11   6     1113.99      975.53     79.19 o 
  -5  11   6       45.90       24.06     67.65 o 
  -4  11   6      237.70      198.06     59.60 o 
  -3  11   6      893.91     1259.06     71.11 o 
  -2  11   6     2379.33     2337.13     64.97 o 
  -1  11   6       92.02      119.26     59.37 o 
   0  11   6       95.78       79.10     42.43 o 
   1  11   6     1902.68     2094.25     55.81 o 
   2  11   6     2553.22     2631.74     61.52 o 
   3  11   6      494.23      554.19     52.81 o 
   4  11   6     2533.86     2529.02     65.14 o 
   5  11   6      175.85      209.51     54.70 o 
   6  11   6       23.47       49.90     56.57 o 
   7  11   6       54.51       78.23     85.12 o 
   8  11   6     2109.73     2086.01     94.91 o 
  -7  12   6       62.31       43.98     80.79 o 
  -6  12   6      137.63      197.93     80.61 o 
  -5  12   6     4495.32     4607.35    104.79 o 
  -4  12   6        4.39       63.13     71.47 o 
  -3  12   6      426.82      389.81     64.04 o 
  -2  12   6       55.97      144.27     61.28 o 
  -1  12   6      727.72      635.58     59.40 o 
   0  12   6     3101.90     3144.97     72.03 o 
   1  12   6     1094.60      971.96     52.38 o 
   2  12   6     2058.38     2033.75     64.29 o 
   3  12   6      592.52      519.35     55.90 o 
   4  12   6     1675.52     1713.16     64.38 o 
   5  12   6     2751.09     2732.14     74.64 o 
   6  12   6      453.74      498.68     69.02 o 
   7  12   6      698.58      678.93     84.50 o 
  -6  13   6     5382.83     5494.21    117.76 o 
  -5  13   6      414.12      436.88     83.66 o 
  -4  13   6       13.68       11.25     76.91 o 
  -3  13   6       70.50       76.95     74.22 o 
  -2  13   6     1615.68     1561.92     75.64 o 
  -1  13   6       79.40      123.47     61.22 o 
   0  13   6     5901.68     6034.49     94.26 o 
   1  13   6     2337.67     2474.21     72.47 o 
   2  13   6      895.16      853.10     62.74 o 
   3  13   6     1673.32     1652.19     68.91 o 
   4  13   6      318.69      325.27     59.52 o 
   5  13   6      483.26      664.66     80.72 o 
   6  13   6     1815.69     1857.56     82.19 o 
  -4  14   6      540.75      478.37     84.99 o 
  -3  14   6       17.20       27.38     79.60 o 
  -2  14   6      562.22      535.83     61.97 o 
  -1  14   6     1701.80     1769.22     69.46 o 
   0  14   6      773.72      750.63     76.41 o 
   1  14   6      698.77      611.17     75.94 o 
   2  14   6      329.65      276.36     67.04 o 
   3  14   6      366.91      349.71     67.91 o 
   4  14   6      317.98      370.05     67.03 o 
  -1  15   6      974.73      914.94     67.43 o 
   0  15   6      566.64      510.20     77.98 o 
   1  15   6      951.94      847.31     81.90 o 
 -11   0   7     4912.99     5033.05    196.06 o 
  -9   0   7    10366.73    10188.51    165.55 o 
  -7   0   7      905.63      932.33     86.82 o 
  -5   0   7    48437.02    47314.95    505.03 o 
  -3   0   7     8458.09     8863.37    240.52 o 
  -1   0   7     1284.21     1436.42     47.66 o 
   1   0   7    10655.29    11323.19    150.51 o 
   3   0   7    36176.59    34849.05    722.30 o 
   5   0   7       31.70       17.84     47.90 o 
   7   0   7      503.78      453.35     73.57 o 
   9   0   7    19940.47    20146.32    225.93 o 
  11   0   7     4438.02     4352.99    200.44 o 
 -12   1   7      139.52      139.71    115.31 o 
 -11   1   7      127.23      221.43     93.02 o 
 -10   1   7        3.16       37.46     82.14 o 
  -9   1   7       34.74      128.61     53.59 o 
  -8   1   7      202.20      228.73     39.87 o 
  -7   1   7      558.23     1045.98     47.15 o 
  -6   1   7     7915.10     7736.22     64.02 o 
  -5   1   7      885.10     1049.78     41.53 o 
  -4   1   7      233.29      363.89     88.04 o 
  -3   1   7    11502.52    11080.01    132.99 o 
  -2   1   7     1578.40     1598.75     40.76 o 
  -1   1   7   134936.42   151992.23    619.69 o 
   0   1   7    18932.30    18977.85    144.74 o 
   1   1   7     5002.74     4987.20     86.59 o 
   2   1   7     9816.61    10505.82    205.31 o 
   3   1   7     5386.27     5110.84    156.08 o 
   4   1   7    39899.48    38819.74    448.45 o 
   5   1   7     6404.27     7441.13    193.66 o 
   6   1   7      232.93      188.10     39.22 o 
   7   1   7     2668.11     2787.37     95.90 o 
   8   1   7     1207.71     1096.22     67.29 o 
   9   1   7     1457.54     1549.83     77.39 o 
  10   1   7     2287.39     2131.88     85.74 o 
  11   1   7     1738.24     1911.94    120.28 o 
  12   1   7     3709.54     3656.56    147.98 o 
 -12   2   7      109.95      107.28     97.78 o 
 -11   2   7        2.42       38.48     88.41 o 
 -10   2   7       36.30      165.96     64.90 o 
  -9   2   7     1870.89     2038.77     70.41 o 
  -8   2   7     2122.94     1909.97     54.13 o 
  -7   2   7     6650.27     6405.27     91.04 o 
  -6   2   7     4643.09     4866.37     55.96 o 
  -5   2   7      209.49      261.67     35.18 o 
  -4   2   7     6370.91     6207.67     80.91 o 
  -3   2   7    18525.76    18885.55    189.81 o 
  -2   2   7    10467.06     9572.91     75.83 o 
  -1   2   7     2080.82     2268.22     39.28 o 
   0   2   7    58785.56    57691.78    182.08 o 
   1   2   7     4123.30     4082.38     64.53 o 
   2   2   7    17625.06    18626.43    294.73 o 
   3   2   7      283.69      188.45     51.94 o 
   4   2   7      355.47      387.75     57.72 o 
   5   2   7     7194.47     7204.69    161.28 o 
   6   2   7      673.25      764.72     46.17 o 
   7   2   7     4294.60     4727.82     65.05 o 
   8   2   7     2154.66     2047.73     91.40 o 
   9   2   7     1687.58     1551.56     76.46 o 
  10   2   7      945.13      953.35     89.83 o 
  11   2   7     1382.30     1475.80    101.26 o 
  12   2   7     3441.57     3543.61    223.90 o 
 -12   3   7     1034.79     1040.70    104.11 o 
 -11   3   7      933.46      929.70     77.22 o 
 -10   3   7     3575.70     3465.99     92.22 o 
  -9   3   7     1716.09     1740.30     60.50 o 
  -8   3   7      134.34      167.53     45.69 o 
  -7   3   7     5186.25     5013.65     60.97 o 
  -6   3   7     2542.89     2561.43     45.66 o 
  -5   3   7      648.03      570.35     34.03 o 
  -4   3   7    15914.26    16108.48    131.88 o 
  -3   3   7     5464.17     4890.98     57.88 o 
  -2   3   7      102.24      126.79     51.30 o 
  -1   3   7     2888.34     3113.70     58.06 o 
   0   3   7        5.55       70.89     35.79 o 
   1   3   7     2320.57     1925.34    105.56 o 
   2   3   7    25918.00    25237.44    242.72 o 
   3   3   7      474.71      556.43     36.87 o 
   4   3   7        2.82       62.65     38.51 o 
   5   3   7    15871.46    15012.83    177.11 o 
   6   3   7       68.68       74.41     38.24 o 
   7   3   7      107.73      123.78     40.78 o 
   8   3   7     7590.57     7651.57    126.28 o 
   9   3   7     2795.37     2648.52     70.09 o 
  10   3   7     1377.90     1220.16     92.23 o 
  11   3   7        3.89       -1.68     88.25 o 
  12   3   7        2.95      -49.18    111.08 o 
 -12   4   7      702.31      485.18     94.77 o 
 -11   4   7      579.06      586.42     74.95 o 
 -10   4   7    12646.27    12176.27    225.06 o 
  -9   4   7      435.20      422.10     53.51 o 
  -8   4   7     6032.41     5974.64     85.36 o 
  -7   4   7      362.06      320.09     40.61 o 
  -6   4   7    20938.73    20546.93    110.75 o 
  -5   4   7     4396.38     4811.48     70.12 o 
  -4   4   7     1185.01     1306.00     67.27 o 
  -3   4   7      198.23      113.65     48.94 o 
  -2   4   7     6129.79     6347.38    104.21 o 
  -1   4   7      432.80      486.13     48.07 o 
   0   4   7      194.10      263.50     50.68 o 
   1   4   7    11977.47    12372.60    186.64 o 
   2   4   7     4280.84     3560.28     56.93 o 
   3   4   7     1975.51     1920.97     32.25 o 
   4   4   7    40127.39    40545.11    425.77 o 
   5   4   7     4438.99     4278.52     64.54 o 
   6   4   7     6581.47     6742.00    111.82 o 
   7   4   7     1820.38     1769.11     53.26 o 
   8   4   7     1674.93     1582.49     56.84 o 
   9   4   7      493.34      457.27     60.22 o 
  10   4   7      316.14      342.89     68.23 o 
  11   4   7        4.69       71.81     90.96 o 
  12   4   7      174.56       72.44    112.50 o 
 -12   5   7      616.59      677.77     99.80 o 
 -11   5   7     1017.88      989.32     80.17 o 
 -10   5   7      956.92     1100.28     65.18 o 
  -9   5   7     9163.73     9231.63    123.32 o 
  -8   5   7      141.93      192.30     46.13 o 
  -7   5   7    13274.93    13128.82    190.60 o 
  -6   5   7       95.99      147.32     35.55 o 
  -5   5   7      173.54      145.42     34.59 o 
  -4   5   7     1631.30     1862.28     63.14 o 
  -3   5   7      908.48      930.45     60.37 o 
  -2   5   7      571.69      614.00     53.76 o 
  -1   5   7     9874.23    10204.09    171.66 o 
   0   5   7     2162.37     2460.51     71.34 o 
   1   5   7     9004.89     7694.05    143.93 o 
   2   5   7    11848.52    12621.57    219.99 o 
   3   5   7     2597.22     2782.01     59.22 o 
   4   5   7     5889.35     6277.76    129.38 o 
   5   5   7    41842.78    42165.68    411.23 o 
   6   5   7      887.26      755.54     52.55 o 
   7   5   7     1394.41     1367.46     67.68 o 
   8   5   7     1530.32     1409.65     66.47 o 
   9   5   7     2903.66     2853.64     96.90 o 
  10   5   7      159.42      174.31     80.94 o 
  11   5   7     3545.10     3412.15    149.96 o 
  12   5   7     1163.66     1124.79    179.41 o 
 -11   6   7      154.76      257.54     76.25 o 
 -10   6   7     4581.00     4781.89    111.18 o 
  -9   6   7     3958.72     4110.59    162.11 o 
  -8   6   7       12.19       44.58     55.00 o 
  -7   6   7      893.93      943.54     56.21 o 
  -6   6   7    13178.39    12923.31    140.99 o 
  -5   6   7      180.94      152.40     35.85 o 
  -4   6   7       10.85       38.58     38.61 o 
  -3   6   7     1723.59     1588.42     43.74 o 
  -2   6   7      924.42     1096.69     48.88 o 
  -1   6   7      201.67      254.34     50.21 o 
   0   6   7      438.63      516.90     52.71 o 
   1   6   7    12237.45    13343.29    289.19 o 
   2   6   7     4527.45     4331.51    122.01 o 
   3   6   7     1569.35     1284.16     38.73 o 
   4   6   7     1022.17     1144.55     41.08 o 
   5   6   7     2677.48     2652.52     63.83 o 
   6   6   7     3433.38     3287.00     84.65 o 
   7   6   7     5908.35     5811.39    105.15 o 
   8   6   7     3018.15     3091.65     87.28 o 
   9   6   7     1275.20     1161.62     80.22 o 
  10   6   7      693.71      601.50     91.54 o 
  11   6   7      739.21      676.62     97.46 o 
 -11   7   7       44.37       93.86     79.45 o 
 -10   7   7     1295.51     1404.92    103.36 o 
  -9   7   7      200.43      231.60     63.70 o 
  -8   7   7      818.08      675.96     61.72 o 
  -7   7   7      175.02      173.35     52.75 o 
  -6   7   7     1540.33     1659.70     52.85 o 
  -5   7   7       77.70      110.83     38.34 o 
  -4   7   7     4953.90     4977.29    107.82 o 
  -3   7   7     4032.71     4087.31     60.45 o 
  -2   7   7     5520.67     5538.74     62.96 o 
  -1   7   7      963.15      976.15     40.15 o 
   0   7   7     1663.60     1523.28     37.97 o 
   1   7   7     7810.83     7773.45     71.41 o 
   2   7   7     4749.38     4690.35    108.78 o 
   3   7   7     2294.35     2078.68     84.08 o 
   4   7   7     3316.74     3298.76     49.86 o 
   5   7   7      251.77      364.64     38.74 o 
   6   7   7     4641.08     4461.98     81.73 o 
   7   7   7      678.53      694.11     52.98 o 
   8   7   7     6223.91     6583.81    103.64 o 
   9   7   7     1482.92     1613.73     89.51 o 
  10   7   7        2.46       -9.47     89.54 o 
  11   7   7      427.14      462.51     96.62 o 
 -10   8   7      792.43      763.66     99.74 o 
  -9   8   7     1232.53     1341.55     80.24 o 
  -8   8   7     2652.23     2564.10     75.07 o 
  -7   8   7     1607.99     1381.79     63.49 o 
  -6   8   7      234.89      334.39     51.78 o 
  -5   8   7     5652.89     5563.25    131.79 o 
  -4   8   7       26.41       48.62     45.04 o 
  -3   8   7      402.49      418.77     40.01 o 
  -2   8   7     1522.18     1518.60     52.00 o 
  -1   8   7        5.02        0.43     39.59 o 
   0   8   7      403.72      436.94     30.75 o 
   1   8   7     1930.32     1773.18     41.53 o 
   2   8   7       32.41       62.55     32.26 o 
   3   8   7     2411.49     2437.42     51.53 o 
   4   8   7     2978.76     3268.54     55.96 o 
   5   8   7      233.75      202.68     41.91 o 
   6   8   7     1076.30     1032.95     59.38 o 
   7   8   7      297.40      288.19     55.95 o 
   8   8   7       44.52      107.70     59.94 o 
   9   8   7      432.05      393.87     64.78 o 
  10   8   7       30.88       32.29     85.53 o 
 -10   9   7      663.38      698.49     83.18 o 
  -9   9   7      685.48      680.77     78.25 o 
  -8   9   7       28.71       56.81     84.37 o 
  -7   9   7      913.43      900.42     86.53 o 
  -6   9   7     4050.43     4073.10     93.50 o 
  -5   9   7      188.32      195.00     56.34 o 
  -4   9   7       58.91       47.85     43.54 o 
  -3   9   7       57.27       23.59     41.54 o 
  -2   9   7       21.94      112.48     45.57 o 
  -1   9   7     2265.22     2344.54     58.17 o 
   0   9   7     8428.90     8299.00    115.50 o 
   1   9   7     1048.80     1141.38     45.37 o 
   2   9   7     4050.49     4023.34     54.46 o 
   3   9   7       42.63       30.89     42.63 o 
   4   9   7    11841.95    12064.58     91.47 o 
   5   9   7     2102.33     2263.34     58.23 o 
   6   9   7       23.33       13.86     47.72 o 
   7   9   7       63.84       56.35     59.55 o 
   8   9   7      108.41      143.35     68.09 o 
   9   9   7      405.25      468.33     74.63 o 
  10   9   7     1084.28     1214.59    142.06 o 
  -9  10   7      107.40      145.04     95.93 o 
  -8  10   7     2128.13     2156.39    108.16 o 
  -7  10   7       58.13       88.55     87.11 o 
  -6  10   7     2184.89     2123.20     83.11 o 
  -5  10   7     3659.01     3741.66     82.74 o 
  -4  10   7      696.38      574.39     50.42 o 
  -3  10   7      673.93      646.24     49.52 o 
  -2  10   7    20886.79    20880.39    317.06 o 
  -1  10   7      923.74      874.06     54.02 o 
   0  10   7     3181.03     3394.45     51.44 o 
   1  10   7     1150.49     1197.90     45.31 o 
   2  10   7      303.69      335.93     45.35 o 
   3  10   7     3429.95     3425.94     63.31 o 
   4  10   7      160.67      196.01     48.39 o 
   5  10   7      969.50      929.37     54.60 o 
   6  10   7        2.86       62.52     51.70 o 
   7  10   7        6.03       98.17     66.22 o 
   8  10   7      774.22      736.59    105.35 o 
   9  10   7      473.00      482.02     81.01 o 
  -8  11   7      664.79      643.89     85.75 o 
  -7  11   7      508.31      455.42     77.97 o 
  -6  11   7       22.95       62.37     72.62 o 
  -5  11   7       22.86       53.00     69.64 o 
  -4  11   7      525.22      542.41     57.47 o 
  -3  11   7    22565.93    22626.28    261.22 o 
  -2  11   7     1397.17     1416.79     62.04 o 
  -1  11   7     3417.12     3471.02     92.60 o 
   0  11   7       93.64       55.80     42.01 o 
   1  11   7    18960.86    19243.75    189.06 o 
   2  11   7     5102.96     5202.76     73.69 o 
   3  11   7      938.80      846.95     55.03 o 
   4  11   7       94.29      119.00     52.03 o 
   5  11   7     3118.63     3030.05     70.87 o 
   6  11   7        2.91       -3.31     56.52 o 
   7  11   7        9.36       -7.97     75.46 o 
   8  11   7      157.10      175.95     88.45 o 
  -7  12   7      502.05      651.81     87.33 o 
  -6  12   7     6922.99     7021.04    121.54 o 
  -5  12   7      645.94      732.71     81.56 o 
  -4  12   7        4.77       38.15     71.36 o 
  -3  12   7       62.85       71.57     62.05 o 
  -2  12   7     4983.50     5064.94    122.13 o 
  -1  12   7      202.11      154.60     53.03 o 
   0  12   7     4664.26     4709.97     78.12 o 
   1  12   7      382.87      383.01     53.38 o 
   2  12   7     1048.24      999.27     58.27 o 
   3  12   7     1505.09     1464.25     64.03 o 
   4  12   7      574.96      645.40     57.23 o 
   5  12   7      121.77      124.21     59.09 o 
   6  12   7     1287.74     1199.04     68.31 o 
   7  12   7     1411.36     1412.49     90.47 o 
  -6  13   7      287.91      292.94     86.49 o 
  -5  13   7       98.79      238.86     80.88 o 
  -4  13   7      946.46      894.19     83.39 o 
  -3  13   7     1487.15     1519.19     86.11 o 
  -2  13   7      254.08      232.04     67.68 o 
  -1  13   7     1271.04     1202.05     67.80 o 
   0  13   7      148.58      214.56     62.14 o 
   1  13   7     2981.41     2845.05     77.49 o 
   2  13   7      108.29      109.67     57.41 o 
   3  13   7      138.60      177.57     58.72 o 
   4  13   7      253.71      454.67     67.93 o 
   5  13   7     7079.21     7713.59    127.44 o 
   6  13   7        0.94       81.74     80.56 o 
  -4  14   7      205.51      271.13     83.89 o 
  -3  14   7       39.21       88.87     80.70 o 
  -2  14   7       42.46      108.82     71.79 o 
  -1  14   7        5.80        3.71     58.44 o 
   0  14   7      342.17      348.50     73.79 o 
   1  14   7      104.03      124.44     72.22 o 
   2  14   7      390.06      458.67     67.35 o 
   3  14   7       35.22       27.61     68.05 o 
   4  14   7     1514.96     1486.27     70.57 o 
  -1  15   7       12.22       19.64     65.73 o 
   0  15   7       32.99      -37.89     74.70 o 
   1  15   7       57.13      132.91     77.23 o 
 -12   0   8     1146.50      902.93    175.08 o 
 -10   0   8     6888.20     7163.47    162.49 o 
  -8   0   8     2631.25     2355.99     71.88 o 
  -6   0   8    98839.95   103200.28   1139.39 o 
  -4   0   8     1527.66     1552.04    107.78 o 
  -2   0   8    24421.40    24517.51    147.73 o 
   0   0   8    20458.79    20675.48    122.94 o 
   2   0   8    38427.58    39480.63    212.53 o 
   4   0   8     2249.55     2403.33     87.34 o 
   6   0   8    39829.69    39868.18    796.56 o 
   8   0   8     4388.44     4639.05    236.99 o 
  10   0   8      696.07      762.77    111.83 o 
  12   0   8      340.64      248.11    161.00 o 
 -12   1   8      123.70      143.80    116.22 o 
 -11   1   8      219.93      235.52     90.23 o 
 -10   1   8        6.81      104.03     81.78 o 
  -9   1   8     6622.18     6644.83    136.63 o 
  -8   1   8      222.26      211.77     46.64 o 
  -7   1   8    15763.17    15574.17    165.41 o 
  -6   1   8      270.58      630.03     38.00 o 
  -5   1   8    44413.52    45201.93    284.80 o 
  -4   1   8     5561.85     5420.86     89.44 o 
  -3   1   8     5085.10     5136.70     76.84 o 
  -2   1   8    52455.84    54405.13    423.60 o 
  -1   1   8     2433.17     2411.61     40.38 o 
   0   1   8    21464.11    22872.24    345.05 o 
   1   1   8     2397.62     2316.42     46.76 o 
   2   1   8    35304.47    36301.16    451.26 o 
   3   1   8      400.63      396.14     47.77 o 
   4   1   8      615.44      746.65     54.80 o 
   5   1   8    22120.32    21274.59    381.23 o 
   6   1   8      269.43      328.51     40.17 o 
   7   1   8      167.88      287.35     56.26 o 
   8   1   8      456.71      497.45     63.37 o 
   9   1   8     9268.51     9418.81    120.00 o 
  10   1   8     2257.76     2398.65     97.40 o 
  11   1   8      757.01      773.78    102.29 o 
  12   1   8      710.85      992.66    122.79 o 
 -12   2   8       70.15      290.69    100.69 o 
 -11   2   8        1.02       18.91     87.66 o 
 -10   2   8     2892.29     2944.50    101.59 o 
  -9   2   8     7232.07     7336.56     96.60 o 
  -8   2   8      191.96      192.04     45.05 o 
  -7   2   8     7670.30     7692.18    113.22 o 
  -6   2   8     4852.31     4771.41     84.16 o 
  -5   2   8      778.37      665.92     55.05 o 
  -4   2   8     1340.15     1135.10     54.14 o 
  -3   2   8    11884.73    11524.23     94.55 o 
  -2   2   8     1966.38     1634.06     37.56 o 
  -1   2   8    49788.13    55161.43    329.52 o 
   0   2   8     6060.76     6684.22    159.52 o 
   1   2   8    31724.10    32263.48    168.55 o 
   2   2   8     7252.64     7176.40    139.82 o 
   3   2   8     4012.99     4143.79     77.09 o 
   4   2   8      305.22      337.70     57.94 o 
   5   2   8     2373.54     2420.85     77.32 o 
   6   2   8        4.02        6.03     40.20 o 
   7   2   8     2003.23     1959.64     50.20 o 
   8   2   8      372.86      364.19     49.08 o 
   9   2   8      461.48      510.16     70.78 o 
  10   2   8      546.85      525.64     75.58 o 
  11   2   8     2692.75     2771.15    111.96 o 
  12   2   8      639.67      675.41    122.83 o 
 -12   3   8       73.90       72.86     95.01 o 
 -11   3   8      355.94      409.26     91.47 o 
 -10   3   8       94.43       90.44     64.32 o 
  -9   3   8       91.13      226.15     52.79 o 
  -8   3   8       10.67       73.61     45.48 o 
  -7   3   8     3763.95     3577.88     58.49 o 
  -6   3   8     7685.48     7755.18     96.39 o 
  -5   3   8     1445.73     1563.25     58.22 o 
  -4   3   8      546.08      589.47     32.96 o 
  -3   3   8      614.20      624.60     49.74 o 
  -2   3   8     2752.21     2992.40     67.07 o 
  -1   3   8      810.98      915.40     48.94 o 
   0   3   8     8825.15     8565.28    109.65 o 
   1   3   8     4340.19     4180.77     53.54 o 
   2   3   8      503.17      653.98     57.12 o 
   3   3   8       14.50        7.62     58.19 o 
   4   3   8     1745.87     1421.10     70.08 o 
   5   3   8      483.19      474.53     41.65 o 
   6   3   8      579.64      495.23     40.63 o 
   7   3   8     4295.30     4144.03     62.45 o 
   8   3   8     5844.01     5998.30     82.60 o 
   9   3   8     1211.55     1071.10     62.13 o 
  10   3   8        1.38       97.76     83.67 o 
  11   3   8      151.35      185.35     92.15 o 
  12   3   8     1890.93     2168.24    215.19 o 
 -12   4   8      272.25      270.12     94.47 o 
 -11   4   8     1658.70     1677.42     81.88 o 
 -10   4   8       15.48      106.78     57.81 o 
  -9   4   8       56.60       99.67     51.78 o 
  -8   4   8      761.24      681.60     48.21 o 
  -7   4   8     3655.54     3532.27    119.47 o 
  -6   4   8     1657.20     1837.63     44.64 o 
  -5   4   8     4027.14     3790.59     61.59 o 
  -4   4   8     1520.12     1540.78     43.69 o 
  -3   4   8        9.79       69.36     58.67 o 
  -2   4   8     2702.02     3130.84     69.02 o 
  -1   4   8    23765.35    25883.10    143.38 o 
   0   4   8     7567.85     8055.95     93.22 o 
   1   4   8    29501.96    28925.83    250.05 o 
   2   4   8     1307.26     1168.65     41.84 o 
   3   4   8     4014.87     3877.03     52.91 o 
   4   4   8     2130.73     1964.02     66.02 o 
   5   4   8    13927.70    13762.11    109.56 o 
   6   4   8      303.08      334.16     48.88 o 
   7   4   8       60.38      138.64     46.58 o 
   8   4   8      138.19      169.97     49.73 o 
   9   4   8      402.87      302.41     59.38 o 
  10   4   8      714.01      589.27     70.60 o 
  11   4   8      242.00      221.41     90.66 o 
  12   4   8       70.07       97.82    117.00 o 
 -12   5   8      570.82      435.97    124.63 o 
 -11   5   8      517.44      549.88     66.60 o 
 -10   5   8     1184.33     1279.73     83.02 o 
  -9   5   8       76.52      182.98     52.30 o 
  -8   5   8     1080.77     1135.21     51.93 o 
  -7   5   8      124.91      156.89     41.45 o 
  -6   5   8     4408.96     4402.08     63.50 o 
  -5   5   8       96.91      173.53     37.69 o 
  -4   5   8     7512.02     7745.44     65.14 o 
  -3   5   8    14300.76    15755.52    130.41 o 
  -2   5   8     4713.83     4920.76     80.88 o 
  -1   5   8     2102.90     2273.64     64.44 o 
   0   5   8    10059.08    10172.03    204.10 o 
   1   5   8    20799.61    20842.68    121.60 o 
   2   5   8     4122.19     3850.23     78.29 o 
   3   5   8      883.92      784.89     29.13 o 
   4   5   8    39983.42    40396.72    193.88 o 
   5   5   8       26.71      348.11     50.98 o 
   6   5   8      301.72      288.58     52.35 o 
   7   5   8     5473.78     5430.79     83.03 o 
   8   5   8     8688.24     8546.43    125.71 o 
   9   5   8      100.96      109.16     70.07 o 
  10   5   8     3289.27     3156.27    105.60 o 
  11   5   8       15.35       64.03    117.55 o 
 -11   6   8      903.62      821.62     80.24 o 
 -10   6   8     4315.29     4606.51    126.76 o 
  -9   6   8     2386.37     2461.20     87.25 o 
  -8   6   8     3881.97     3810.48     78.38 o 
  -7   6   8    11587.50    11511.07    178.75 o 
  -6   6   8     2383.27     2456.91     55.80 o 
  -5   6   8     1285.30     1152.58     41.70 o 
  -4   6   8      207.01      194.29     40.57 o 
  -3   6   8     3220.57     3185.48     58.02 o 
  -2   6   8    26580.55    25701.61    273.14 o 
  -1   6   8     1349.00     1251.78     60.75 o 
   0   6   8     7431.74     7662.95     91.33 o 
   1   6   8     6811.81     6528.67     69.88 o 
   2   6   8    39794.72    41205.66    416.16 o 
   3   6   8      116.15       98.83     31.90 o 
   4   6   8      274.95      246.14     36.46 o 
   5   6   8     3378.97     3495.73     56.79 o 
   6   6   8      337.56      361.24     44.28 o 
   7   6   8     2634.21     2700.88     74.13 o 
   8   6   8      164.64      212.85     64.79 o 
   9   6   8      213.87      236.05     74.24 o 
  10   6   8       37.49       15.57     86.56 o 
  11   6   8      469.78      493.76     97.22 o 
 -11   7   8      204.65      163.71     89.33 o 
 -10   7   8       18.18       68.23     67.64 o 
  -9   7   8     3719.01     3812.90     85.57 o 
  -8   7   8     2615.96     2691.02     78.32 o 
  -7   7   8       23.12       78.97     52.73 o 
  -6   7   8      430.27      363.60     46.29 o 
  -5   7   8     6277.48     5825.90     70.11 o 
  -4   7   8     6398.82     6527.16     92.29 o 
  -3   7   8     3860.72     3848.20     76.34 o 
  -2   7   8     4102.76     4124.01     59.80 o 
  -1   7   8    10720.70    10788.64    110.86 o 
   0   7   8       21.69       55.25     29.63 o 
   1   7   8     8490.51     8491.87     90.48 o 
   2   7   8     2436.76     2315.70     45.36 o 
   3   7   8      838.01      933.77     35.86 o 
   4   7   8      334.91      377.74     34.83 o 
   5   7   8     8942.80     9216.69    121.62 o 
   6   7   8     1215.17     1156.73     52.22 o 
   7   7   8     2291.58     2445.89     63.47 o 
   8   7   8     5960.83     6207.16    135.80 o 
   9   7   8      741.41      795.93     82.50 o 
  10   7   8      187.20      149.23     92.72 o 
  11   7   8       15.63        4.28     96.96 o 
 -10   8   8     3056.65     3058.09    106.14 o 
  -9   8   8     1091.81      972.73     77.69 o 
  -8   8   8       25.46       58.94     60.38 o 
  -7   8   8      591.69      695.02     60.44 o 
  -6   8   8    14990.29    14785.09    120.21 o 
  -5   8   8      827.38      704.32     53.44 o 
  -4   8   8     1417.62     1449.41     54.44 o 
  -3   8   8     4444.57     4393.62     59.49 o 
  -2   8   8      512.69      420.72     44.05 o 
  -1   8   8        9.13       26.51     40.40 o 
   0   8   8     1916.79     1730.10     37.42 o 
   1   8   8      390.03      418.31     33.36 o 
   2   8   8     4997.17     4734.67     55.72 o 
   3   8   8     3710.52     3481.13     55.77 o 
   4   8   8      687.34      693.69     42.64 o 
   5   8   8      193.88      187.53     41.43 o 
   6   8   8     3826.90     3875.25     70.90 o 
   7   8   8      807.07      663.06     58.29 o 
   8   8   8      649.96      666.38     60.31 o 
   9   8   8      464.90      504.07     84.67 o 
  10   8   8       26.62       58.27     96.99 o 
 -10   9   8       36.57      101.36     80.42 o 
  -9   9   8     1382.76     1386.01     82.15 o 
  -8   9   8      877.05      844.06     91.92 o 
  -7   9   8     2432.42     2619.60    100.25 o 
  -6   9   8      530.26      516.77     70.84 o 
  -5   9   8     6478.36     6586.90     86.49 o 
  -4   9   8       27.24       32.22     45.05 o 
  -3   9   8      187.58      187.82     43.51 o 
  -2   9   8        5.23       43.30     45.83 o 
  -1   9   8     2322.22     2293.50     52.80 o 
   0   9   8      509.60      472.22     35.32 o 
   1   9   8      650.90      620.39     36.97 o 
   2   9   8        4.13       29.80     35.87 o 
   3   9   8     1417.13     1341.63     54.87 o 
   4   9   8      437.39      477.00     45.61 o 
   5   9   8    11594.51    11762.12    150.15 o 
   6   9   8      174.83      134.24     57.07 o 
   7   9   8     1412.17     1391.87     69.76 o 
   8   9   8     2317.32     2287.26     83.87 o 
   9   9   8     4634.21     4648.66    110.05 o 
  10   9   8      352.87      553.19    126.90 o 
  -9  10   8     2275.35     2049.55    118.09 o 
  -8  10   8      994.82      904.04     97.99 o 
  -7  10   8     1742.97     1674.15     99.71 o 
  -6  10   8     4625.39     4719.65    125.96 o 
  -5  10   8      243.51      228.32     55.63 o 
  -4  10   8      245.96      185.98     48.93 o 
  -3  10   8     1313.41     1192.65     52.96 o 
  -2  10   8     1247.99     1574.54     61.45 o 
  -1  10   8      719.55      803.28     54.22 o 
   0  10   8       78.00      126.13     37.17 o 
   1  10   8     7825.74     7811.33     91.48 o 
   2  10   8      354.28      422.68     46.22 o 
   3  10   8     1054.12     1054.77     50.56 o 
   4  10   8       25.85       27.61     47.17 o 
   5  10   8      526.65      562.10     52.28 o 
   6  10   8     2310.77     2253.11     75.05 o 
   7  10   8     2011.38     1956.95     77.34 o 
   8  10   8      244.64      248.36     81.21 o 
   9  10   8     3987.25     4238.39    188.03 o 
  -8  11   8      997.39      934.60     87.11 o 
  -7  11   8       79.20       18.29     75.39 o 
  -6  11   8     1553.38     1618.42    104.15 o 
  -5  11   8        1.27       16.21     69.68 o 
  -4  11   8      248.99      238.18     56.11 o 
  -3  11   8       10.41      177.13     52.94 o 
  -2  11   8      964.19     1013.16     54.71 o 
  -1  11   8       39.61       73.04     48.33 o 
   0  11   8     3870.62     3985.01     61.38 o 
   1  11   8       31.36      216.37     46.25 o 
   2  11   8      279.64      351.66     50.70 o 
   3  11   8       48.04       47.64     50.19 o 
   4  11   8      625.05      639.64     54.67 o 
   5  11   8       33.91       81.13     53.23 o 
   6  11   8       25.08       20.15     64.49 o 
   7  11   8     1139.04     1083.33     82.41 o 
   8  11   8     6919.60     6735.31    129.75 o 
  -7  12   8     1433.40     1359.41     92.73 o 
  -6  12   8     1564.97     1724.46     92.36 o 
  -5  12   8     1328.36     1225.73     85.95 o 
  -4  12   8      286.39      260.03     73.73 o 
  -3  12   8     2163.70     2129.07     76.73 o 
  -2  12   8      311.40      386.33     65.46 o 
  -1  12   8       56.30       46.86     51.65 o 
   0  12   8      997.11     1072.75     59.91 o 
   1  12   8     6547.10     6493.38    101.46 o 
   2  12   8     2555.94     2528.85     69.77 o 
   3  12   8      149.76      172.25     55.07 o 
   4  12   8     1866.61     1966.36     64.36 o 
   5  12   8     1526.53     1389.39     67.30 o 
   6  12   8     1803.67     1757.10     91.95 o 
   7  12   8      422.16      391.68     82.77 o 
  -6  13   8        4.35       18.01     84.13 o 
  -5  13   8     2539.79     2561.28     98.88 o 
  -4  13   8      687.48      700.76     81.75 o 
  -3  13   8       42.73      125.59     69.18 o 
  -2  13   8      131.40      171.85     68.40 o 
  -1  13   8        7.97       24.97     59.67 o 
   0  13   8     2367.69     2179.96     73.53 o 
   1  13   8      849.63      824.18     59.86 o 
   2  13   8     3191.88     3225.84     92.68 o 
   3  13   8       23.84       27.98     57.54 o 
   4  13   8     9968.27    10375.94    155.86 o 
   5  13   8     1084.37     1304.57     97.14 o 
   6  13   8      125.88      120.24     80.89 o 
  -4  14   8      220.60      227.12     84.35 o 
  -3  14   8      211.65      204.94     82.18 o 
  -2  14   8      956.22     1008.19     78.18 o 
  -1  14   8      745.56      751.45     62.78 o 
   0  14   8      538.50      580.09     74.41 o 
   1  14   8     1389.30     1312.33     80.39 o 
   2  14   8     1676.58     1745.49     86.35 o 
   3  14   8      512.56      382.81     64.11 o 
   4  14   8       23.64       83.61     65.78 o 
   0  15   8       24.30       24.29     74.34 o 
 -11   0   9     2929.28     2961.48    181.23 o 
  -9   0   9      100.56      114.22     95.79 o 
  -7   0   9    24991.57    24139.97    361.00 o 
  -5   0   9     9962.16    10384.38    211.49 o 
  -3   0   9    10756.00    10955.74    153.35 o 
  -1   0   9    14200.45    13641.61    109.61 o 
   1   0   9    62947.96    62776.19    455.80 o 
   3   0   9     8656.94     8758.71     92.55 o 
   5   0   9    64786.28    61169.76   1345.29 o 
   7   0   9     3564.80     3618.90    183.71 o 
   9   0   9     9429.56     9127.85    170.85 o 
  11   0   9     1381.59     1232.92    125.26 o 
 -12   1   9      512.93      358.30    119.98 o 
 -11   1   9      213.86      264.40     92.98 o 
 -10   1   9     5512.06     5514.23    117.48 o 
  -9   1   9     5952.52     5837.35    137.83 o 
  -8   1   9      452.00      397.07     47.79 o 
  -7   1   9      990.38      989.88     58.18 o 
  -6   1   9    32045.02    31864.87    472.49 o 
  -5   1   9     1021.73     1314.84     49.02 o 
  -4   1   9       95.21      122.08     53.13 o 
  -3   1   9      604.46      582.73     43.35 o 
  -2   1   9    15408.06    15868.63    200.86 o 
  -1   1   9    38780.81    41325.50    230.18 o 
   0   1   9     5475.18     5594.20     53.36 o 
   1   1   9       45.17       31.56     27.39 o 
   2   1   9     6159.41     5951.27     76.68 o 
   3   1   9     9826.70     9847.69    141.89 o 
   4   1   9    48743.25    50947.07    305.52 o 
   5   1   9     4741.70     5227.19    134.06 o 
   6   1   9     3306.52     3261.29     79.91 o 
   7   1   9     3330.87     3274.10     86.49 o 
   8   1   9     5902.14     6166.92    100.04 o 
   9   1   9       14.07       47.85     67.35 o 
  10   1   9      391.38      589.43     78.39 o 
  11   1   9     1207.14     1292.37    100.35 o 
  12   1   9     1133.41      956.58    123.13 o 
 -12   2   9     1280.18     1506.68    114.57 o 
 -11   2   9      378.21      396.93     93.36 o 
 -10   2   9     2228.80     2406.74     99.28 o 
  -9   2   9      160.83      188.06     58.13 o 
  -8   2   9      411.64      392.13     44.11 o 
  -7   2   9      113.26      116.45     36.95 o 
  -6   2   9       82.04       92.69     39.95 o 
  -5   2   9      529.97      571.03     43.87 o 
  -4   2   9     1042.92      812.65     60.88 o 
  -3   2   9    47251.79    49828.70    254.15 o 
  -2   2   9     1121.44     1492.55     40.26 o 
  -1   2   9      275.48      378.20     24.23 o 
   0   2   9    18322.62    18210.88    352.45 o 
   1   2   9    13321.19    12442.93    138.68 o 
   2   2   9    30007.52    30033.21    155.27 o 
   3   2   9     8030.36     8131.44    194.55 o 
   4   2   9     7431.78     8054.00    121.00 o 
   5   2   9    15433.56    15927.91    107.21 o 
   6   2   9       93.04      111.69     35.97 o 
   7   2   9     4069.19     4066.86     59.64 o 
   8   2   9      276.69      298.67     51.66 o 
   9   2   9     5879.73     6054.76    107.01 o 
  10   2   9       23.25       -6.80     73.70 o 
  11   2   9       76.95      113.44     90.78 o 
  12   2   9       49.93        1.35    112.45 o 
 -12   3   9        1.33       17.94     95.34 o 
 -11   3   9       85.30      119.76     90.00 o 
 -10   3   9       11.88       42.21     79.79 o 
  -9   3   9     5596.09     5867.24     81.84 o 
  -8   3   9     6396.86     6508.79     94.92 o 
  -7   3   9       62.40       88.77     40.25 o 
  -6   3   9       51.94      313.47     36.36 o 
  -5   3   9    15994.50    16095.42    137.70 o 
  -4   3   9       14.44       18.81     49.39 o 
  -3   3   9       27.70       53.03     44.45 o 
  -2   3   9     7471.63     6706.90     73.59 o 
  -1   3   9     7279.04     8095.71     89.14 o 
   0   3   9      981.54      919.51     42.63 o 
   1   3   9     7859.96     8187.51    104.23 o 
   2   3   9      115.56      124.88     53.82 o 
   3   3   9      265.27      245.47     59.39 o 
   4   3   9     4482.90     4296.31     92.23 o 
   5   3   9     1220.70     1190.57     42.40 o 
   6   3   9       46.59       25.54     39.89 o 
   7   3   9      114.15      139.23     42.91 o 
   8   3   9     2797.06     2893.56     69.02 o 
   9   3   9     2380.74     2447.75     71.41 o 
  10   3   9       84.39      120.33     75.50 o 
  11   3   9      343.77      405.87     93.44 o 
  12   3   9     1913.22     1997.85    136.92 o 
 -12   4   9      378.32      327.51     95.44 o 
 -11   4   9      328.05      363.19     90.02 o 
 -10   4   9      262.35      268.35     58.97 o 
  -9   4   9      434.98      481.15     55.07 o 
  -8   4   9      954.20      928.01     51.89 o 
  -7   4   9     1218.97     1250.21     47.32 o 
  -6   4   9    13327.10    13121.66    161.25 o 
  -5   4   9       31.10      137.68     43.04 o 
  -4   4   9     2500.09     2364.97     51.59 o 
  -3   4   9       51.13      -16.56     59.52 o 
  -2   4   9    28845.90    29043.32    216.08 o 
  -1   4   9      901.21     1138.83     55.40 o 
   0   4   9     8044.48     7712.20     78.16 o 
   1   4   9       26.32      120.33     40.76 o 
   2   4   9     1039.33     1135.85     42.47 o 
   3   4   9      193.40      118.56     63.85 o 
   4   4   9    14278.13    14549.32    198.85 o 
   5   4   9     2667.82     3153.20     66.77 o 
   6   4   9     9194.15     9087.58    185.67 o 
   7   4   9     2031.76     2088.96     57.40 o 
   8   4   9      487.70      388.19     53.81 o 
   9   4   9      242.54      231.16     62.00 o 
  10   4   9     4574.97     4695.58    155.83 o 
  11   4   9      240.30      137.12     91.43 o 
  12   4   9      605.40      621.84    103.67 o 
 -11   5   9     1028.60     1109.91     70.44 o 
 -10   5   9      329.28      360.74     61.04 o 
  -9   5   9     3913.97     4135.41    103.73 o 
  -8   5   9     1737.75     1638.13     55.70 o 
  -7   5   9      614.65      622.62     43.74 o 
  -6   5   9     1699.00     1903.74     47.43 o 
  -5   5   9    19553.05    19198.03    107.85 o 
  -4   5   9        7.54       10.85     35.60 o 
  -3   5   9     1690.09     1763.13     52.02 o 
  -2   5   9    11716.56    11224.85    160.05 o 
  -1   5   9    10461.68    10214.36    115.97 o 
   0   5   9     6075.27     6462.57    118.00 o 
   1   5   9      344.03      512.46     46.87 o 
   2   5   9      361.52      328.55     42.21 o 
   3   5   9     2503.37     2589.72     45.92 o 
   4   5   9     1060.70     1259.36     49.12 o 
   5   5   9     1879.26     1894.45     75.83 o 
   6   5   9        2.80       20.44     48.80 o 
   7   5   9     1991.36     1895.31     66.18 o 
   8   5   9     2225.84     2144.65     74.29 o 
   9   5   9     2948.91     2867.35     89.15 o 
  10   5   9      349.61      403.63     86.21 o 
  11   5   9       44.67       49.99    121.21 o 
 -11   6   9      403.81      387.02     77.12 o 
 -10   6   9      761.90      633.58     75.11 o 
  -9   6   9     1236.66     1225.09     68.89 o 
  -8   6   9      118.29      161.19     57.73 o 
  -7   6   9      577.37      662.12     51.37 o 
  -6   6   9     8217.22     8039.94     81.33 o 
  -5   6   9      280.66      301.50     38.17 o 
  -4   6   9      626.61      679.35     44.01 o 
  -3   6   9    25402.64    25388.88    326.73 o 
  -2   6   9    14756.00    14442.24    158.20 o 
  -1   6   9     7601.97     8032.39     77.77 o 
   0   6   9     1402.71     1275.52     70.13 o 
   1   6   9     7245.13     6999.95    100.27 o 
   2   6   9     7667.73     7595.84     77.28 o 
   3   6   9      195.85      170.62     30.94 o 
   4   6   9     8252.27     8385.35     73.39 o 
   5   6   9     3686.12     3536.67     57.25 o 
   6   6   9     1209.08     1296.91     56.26 o 
   7   6   9       49.03       68.11     59.36 o 
   8   6   9     2855.26     2940.95     81.15 o 
   9   6   9     8372.57     8563.51    223.32 o 
  10   6   9      284.05      229.81     89.48 o 
  11   6   9     2893.54     2834.28    115.29 o 
 -11   7   9      159.97      212.73     86.80 o 
 -10   7   9     2803.94     2829.58    101.30 o 
  -9   7   9     1170.29     1492.87     74.06 o 
  -8   7   9     1181.67     1215.69     76.23 o 
  -7   7   9      392.58      428.82     56.11 o 
  -6   7   9     3877.28     3630.49     64.11 o 
  -5   7   9        6.62      102.19     39.85 o 
  -4   7   9      671.53      655.57     46.28 o 
  -3   7   9     5772.14     5726.96    104.81 o 
  -2   7   9    10647.70    10375.88    113.72 o 
  -1   7   9     1794.06     1789.83     70.68 o 
   0   7   9     6790.98     7144.06     95.49 o 
   1   7   9      153.56      181.60     32.67 o 
   2   7   9     5946.15     5679.72     67.15 o 
   3   7   9       24.61       28.67     35.57 o 
   4   7   9     5172.51     5080.48     56.39 o 
   5   7   9     1074.69     1080.76     42.24 o 
   6   7   9      111.66      115.12     45.69 o 
   7   7   9     4971.77     4952.64     75.16 o 
   8   7   9     7031.54     7178.10     89.41 o 
   9   7   9     1631.27     1535.48    117.18 o 
  10   7   9      598.73      629.12     98.96 o 
  11   7   9      647.07      631.73    103.76 o 
 -10   8   9      129.58      171.58     78.30 o 
  -9   8   9      861.20      852.41     70.28 o 
  -8   8   9      221.18      201.44     60.96 o 
  -7   8   9     9371.30     9794.04    103.12 o 
  -6   8   9      170.70      228.81     48.04 o 
  -5   8   9      248.58      235.38     52.19 o 
  -4   8   9     4212.13     4257.05     69.53 o 
  -3   8   9      605.29      464.86     46.02 o 
  -2   8   9       25.94       31.37     42.74 o 
  -1   8   9     2474.05     2388.77     54.01 o 
   0   8   9       25.27       33.40     28.61 o 
   1   8   9    11983.92    11890.76    108.54 o 
   2   8   9     3886.03     3894.69     60.75 o 
   3   8   9       19.35       66.78     37.43 o 
   4   8   9      888.42      887.45     43.62 o 
   5   8   9     8963.12     8996.45    118.58 o 
   6   8   9       55.25      106.09     49.53 o 
   7   8   9     3097.51     3035.20     74.27 o 
   8   8   9     1886.73     1891.21     68.55 o 
   9   8   9     2981.99     3135.52    137.07 o 
  10   8   9      546.47      525.57    103.29 o 
 -10   9   9     3070.00     3138.77    101.22 o 
  -9   9   9      418.65      300.12     75.11 o 
  -8   9   9      165.47      127.69     86.20 o 
  -7   9   9        1.95       30.49     70.73 o 
  -6   9   9     8094.81     8193.10    117.03 o 
  -5   9   9       84.23      127.70     53.47 o 
  -4   9   9     1142.10     1158.66     52.17 o 
  -3   9   9      393.95      469.45     45.48 o 
  -2   9   9       53.45       36.11     47.68 o 
  -1   9   9     2479.32     2304.38     43.20 o 
   0   9   9      756.70      772.62     36.32 o 
   1   9   9       33.05       16.85     33.75 o 
   2   9   9     1978.26     1970.42     49.65 o 
   3   9   9      548.35      522.55     45.59 o 
   4   9   9     6561.92     6408.45    109.89 o 
   5   9   9      558.23      585.06     48.83 o 
   6   9   9     7143.63     7256.01    172.52 o 
   7   9   9        0.52       -7.84     58.68 o 
   8   9   9     1569.21     1731.81     74.82 o 
   9   9   9      170.20      399.89    108.47 o 
  10   9   9     1383.10     1447.74    114.30 o 
  -9  10   9      948.83      938.95    105.42 o 
  -8  10   9       48.72      130.19     89.76 o 
  -7  10   9      985.50      955.21    134.18 o 
  -6  10   9      276.63      253.08     72.32 o 
  -5  10   9      156.72       75.32     51.33 o 
  -4  10   9     1337.50     1322.45     65.19 o 
  -3  10   9     3860.83     3829.58     67.03 o 
  -2  10   9     4775.83     4674.23     76.88 o 
  -1  10   9     7484.66     7386.63     74.02 o 
   0  10   9     2530.48     2575.29     48.66 o 
   1  10   9     1458.40     1547.66     44.88 o 
   2  10   9    11338.52    11214.29     89.49 o 
   3  10   9       26.01       37.08     44.40 o 
   4  10   9      131.54      103.34     47.38 o 
   5  10   9     6059.61     6537.32     99.27 o 
   6  10   9      582.21      552.07     64.22 o 
   7  10   9      248.66      201.92     66.51 o 
   8  10   9     3240.51     3229.29     94.03 o 
   9  10   9     1197.31     1149.66    135.40 o 
  -8  11   9       70.23       16.09     95.99 o 
  -7  11   9      864.20      827.64     83.05 o 
  -6  11   9      168.15      310.90     76.66 o 
  -5  11   9     1969.70     1933.17     76.71 o 
  -4  11   9      106.94       75.93     52.95 o 
  -3  11   9        6.68       36.52     51.97 o 
  -2  11   9      482.39      592.12     59.65 o 
  -1  11   9     3314.29     3377.72     62.04 o 
   0  11   9        6.70       53.70     42.62 o 
   1  11   9     4257.86     4445.17     67.23 o 
   2  11   9      105.43      151.61     49.37 o 
   3  11   9     1202.44     1163.33     56.89 o 
   4  11   9      621.70      614.65     52.22 o 
   5  11   9      670.32      657.25     57.13 o 
   6  11   9      346.93      380.04     67.00 o 
   7  11   9      703.16      684.21     74.13 o 
   8  11   9       60.60      116.95     87.01 o 
  -7  12   9      284.49      331.51     84.81 o 
  -6  12   9     3383.40     3561.73    155.19 o 
  -5  12   9       63.27       60.89     77.47 o 
  -4  12   9      364.30      346.79     75.46 o 
  -3  12   9     1224.31     1198.20     72.17 o 
  -2  12   9     8148.56     8365.05    123.56 o 
  -1  12   9      143.39       98.33     51.96 o 
   0  12   9      691.05      642.61     56.20 o 
   1  12   9      466.94      615.59     54.89 o 
   2  12   9      694.01      711.98     56.65 o 
   3  12   9     1769.07     1798.54     64.85 o 
   4  12   9     1418.98     1448.70     60.81 o 
   5  12   9      918.20      898.93     67.85 o 
   6  12   9     2413.37     2426.35     86.64 o 
   7  12   9      767.64      914.15     86.50 o 
  -6  13   9      566.09      659.64     88.25 o 
  -5  13   9     5249.21     5519.72    117.31 o 
  -4  13   9      173.85      163.05     77.53 o 
  -3  13   9      329.96      319.38     71.09 o 
  -2  13   9      257.96      278.80     69.41 o 
  -1  13   9      455.93      496.55     61.17 o 
   0  13   9      744.90      727.30     66.15 o 
   1  13   9     1899.41     1854.83     64.92 o 
   2  13   9     1311.11     1368.40     64.97 o 
   3  13   9     2237.78     2238.92     70.26 o 
   4  13   9     1058.07     1162.71     65.30 o 
   5  13   9       21.60      112.74     67.35 o 
   6  13   9      758.14      751.16     87.34 o 
  -4  14   9       35.95       -5.35     83.21 o 
  -3  14   9     2153.02     2056.94     95.98 o 
  -2  14   9      326.30      504.20     73.15 o 
  -1  14   9     1064.91     1125.20     88.17 o 
   0  14   9     3657.96     3715.34    108.87 o 
   1  14   9     2031.21     1957.57     84.83 o 
   2  14   9      117.98      149.71     63.60 o 
   3  14   9        5.60       48.57     62.88 o 
   4  14   9     3637.82     3539.11     84.06 o 
 -12   0  10      117.40       10.32    163.67 o 
 -10   0  10       49.48      -24.56    103.65 o 
  -8   0  10        1.42       20.84     84.24 o 
  -6   0  10     2380.90     2365.19     86.82 o 
  -4   0  10    17023.77    17344.39    363.49 o 
  -2   0  10    44769.92    45589.11    230.44 o 
   0   0  10     5423.65     5455.94    172.32 o 
   2   0  10    19011.31    19713.13    180.44 o 
   4   0  10    35884.76    36494.81    183.49 o 
   6   0  10     2270.38     2189.71     89.89 o 
   8   0  10     1142.87     1189.29    171.27 o 
  10   0  10     7571.10     7669.63    234.61 o 
  12   0  10     1679.08     1477.25    182.81 o 
 -12   1  10      745.79      728.30    105.31 o 
 -11   1  10      621.11      643.94     95.01 o 
 -10   1  10     1679.66     1720.74    110.49 o 
  -9   1  10     1927.99     1795.97     91.77 o 
  -8   1  10     1719.79     1645.03     71.34 o 
  -7   1  10     3060.94     2914.86    102.97 o 
  -6   1  10     2369.40     2736.86     68.49 o 
  -5   1  10    22117.04    21205.58    150.68 o 
  -4   1  10      172.21      210.05     53.82 o 
  -3   1  10      757.32      771.31     45.01 o 
  -2   1  10    10627.88    11089.61    111.54 o 
  -1   1  10    17006.38    17750.76    195.13 o 
   0   1  10    18359.06    19646.85    161.20 o 
   1   1  10     3606.52     3579.93     58.68 o 
   2   1  10     5788.62     5543.89     86.43 o 
   3   1  10      113.74      263.40     50.51 o 
   4   1  10     3566.71     4028.94    119.60 o 
   5   1  10    20528.98    20697.39    243.93 o 
   6   1  10      949.97      981.71     45.90 o 
   7   1  10      195.75      175.09     43.36 o 
   8   1  10       11.27       69.94     62.63 o 
   9   1  10        0.01       -1.20     68.70 o 
  10   1  10     2996.62     2700.90     94.66 o 
  11   1  10      190.55      107.12     80.04 o 
  12   1  10     1795.08     1864.06    133.76 o 
 -12   2  10     2220.54     2493.41    117.18 o 
 -11   2  10      583.51      592.80     95.29 o 
 -10   2  10       27.86       69.24     82.68 o 
  -9   2  10      192.13      381.00     78.06 o 
  -8   2  10     1653.90     1596.96     52.29 o 
  -7   2  10      464.98      583.38     41.09 o 
  -6   2  10     1031.30      934.29     46.32 o 
  -5   2  10       26.85       54.67     39.26 o 
  -4   2  10     1585.54     1206.26    119.97 o 
  -3   2  10    10987.37    11042.13    109.66 o 
  -2   2  10     2559.70     3117.64     79.06 o 
  -1   2  10    21479.89    21494.97    199.19 o 
   0   2  10     1126.62     1171.49     31.35 o 
   1   2  10     6793.94     6401.10     69.79 o 
   2   2  10       31.35      143.58     52.55 o 
   3   2  10      149.16      137.76     55.51 o 
   4   2  10     6542.76     7241.44    101.04 o 
   5   2  10     1568.28     1663.47     51.97 o 
   6   2  10       54.90       49.61     36.10 o 
   7   2  10      832.73      756.82     50.43 o 
   8   2  10     9812.51     9889.45     98.75 o 
   9   2  10     2817.21     3313.74     93.36 o 
  10   2  10      219.13      229.43     76.98 o 
  11   2  10       60.65       79.21     90.78 o 
  12   2  10     1117.13     1148.84    129.06 o 
 -12   3  10        8.43      -21.00    118.57 o 
 -11   3  10      394.06      463.83     93.76 o 
 -10   3  10     1435.50     1476.94     91.82 o 
  -9   3  10     3075.13     3343.80     70.89 o 
  -8   3  10       99.57      100.28     46.02 o 
  -7   3  10      189.03      169.83     40.92 o 
  -6   3  10    27724.15    27845.30    203.29 o 
  -5   3  10     2149.08     2282.13     50.71 o 
  -4   3  10      746.81      671.37     55.21 o 
  -3   3  10     2307.47     1778.15     58.08 o 
  -2   3  10    12584.92    11752.02    183.30 o 
  -1   3  10    11461.92    12394.36    133.63 o 
   0   3  10        1.23        4.99     38.66 o 
   1   3  10      920.09      881.77     49.18 o 
   2   3  10    20585.16    20661.91    146.49 o 
   3   3  10     2132.59     1738.80     70.59 o 
   4   3  10     2768.37     2758.99     83.12 o 
   5   3  10     2863.58     2887.65     50.30 o 
   6   3  10     5612.07     5633.12     81.74 o 
   7   3  10     3204.52     3034.75     59.47 o 
   8   3  10     6036.16     5975.03    135.25 o 
   9   3  10     2259.63     2220.82     70.71 o 
  10   3  10     2675.87     2653.39     97.22 o 
  11   3  10      995.42     1176.06    104.96 o 
  12   3  10      743.96      889.78    106.26 o 
 -12   4  10       11.58       65.37     96.64 o 
 -11   4  10      343.45      537.43     91.63 o 
 -10   4  10       10.36       -9.01     69.79 o 
  -9   4  10     5621.16     5624.91     82.04 o 
  -8   4  10       40.45       55.18     46.85 o 
  -7   4  10     7501.07     7062.71    135.37 o 
  -6   4  10        4.08       78.58     36.41 o 
  -5   4  10    20650.18    20912.96    264.58 o 
  -4   4  10      110.87       82.96     48.67 o 
  -3   4  10     2419.97     1962.38     79.67 o 
  -2   4  10     1668.76     1633.62     62.49 o 
  -1   4  10     5072.98     5564.66     79.82 o 
   0   4  10     3878.25     4254.40     88.39 o 
   1   4  10     5460.52     5395.00     77.30 o 
   2   4  10     3463.16     3337.06    102.34 o 
   3   4  10     6655.81     7026.70    163.00 o 
   4   4  10     7291.23     7633.28    124.65 o 
   5   4  10    59788.02    60831.86    612.69 o 
   6   4  10      734.78      827.96     53.39 o 
   7   4  10      623.79      609.65     50.83 o 
   8   4  10      247.78      276.69     59.44 o 
   9   4  10    18479.51    18683.55    180.02 o 
  10   4  10        3.77       30.56     66.27 o 
  11   4  10      306.95      449.35    114.70 o 
  12   4  10       16.35      -15.87    124.41 o 
 -11   5  10      835.44      830.41     80.06 o 
 -10   5  10     2702.44     2757.75    124.26 o 
  -9   5  10     3682.40     3653.31    107.99 o 
  -8   5  10      491.96      447.54     48.49 o 
  -7   5  10        4.03       78.00     42.29 o 
  -6   5  10    26297.39    25686.76    172.30 o 
  -5   5  10      215.69      217.10     37.69 o 
  -4   5  10      375.94      408.62     39.71 o 
  -3   5  10     5732.90     5740.68     72.89 o 
  -2   5  10     8297.73     8121.84     99.24 o 
  -1   5  10     2808.67     3038.58    105.73 o 
   0   5  10     4444.21     4202.92     84.11 o 
   1   5  10       12.49       13.94     43.50 o 
   2   5  10     7741.13     7724.72    123.58 o 
   3   5  10      913.91      873.24     36.84 o 
   4   5  10     1723.99     1596.82     51.30 o 
   5   5  10     3374.70     3401.34     93.24 o 
   6   5  10    23257.94    23220.33    149.14 o 
   7   5  10      107.15       98.42     54.80 o 
   8   5  10     4628.34     4709.60     87.63 o 
   9   5  10      887.35      845.75     78.27 o 
  10   5  10       49.68       58.64     84.89 o 
  11   5  10     2128.41     2306.84    274.03 o 
 -11   6  10      111.84       88.91     88.06 o 
 -10   6  10      779.74      868.62     76.78 o 
  -9   6  10      320.09      370.37     64.58 o 
  -8   6  10     1255.49     1285.88     65.62 o 
  -7   6  10      412.63      421.20     49.84 o 
  -6   6  10      707.17      739.75     47.61 o 
  -5   6  10     2509.07     2238.07     48.83 o 
  -4   6  10     1779.61     1614.49     50.12 o 
  -3   6  10     4212.29     4367.49     59.99 o 
  -2   6  10     1118.56     1163.87     51.05 o 
  -1   6  10      465.80      554.04     43.50 o 
   0   6  10       77.63       94.03     60.27 o 
   1   6  10    11128.82    10929.97    146.10 o 
   2   6  10    11852.59    12038.59    102.40 o 
   3   6  10      360.73      373.67     42.93 o 
   4   6  10      151.17      203.81     36.76 o 
   5   6  10     7152.92     7204.98    101.34 o 
   6   6  10     8325.32     8186.61    130.34 o 
   7   6  10      574.92      620.18     48.20 o 
   8   6  10     4524.37     4480.42     91.03 o 
   9   6  10     1657.13     1647.11     89.83 o 
  10   6  10      130.65      197.83     91.74 o 
  11   6  10     1050.12      845.99    100.40 o 
 -11   7  10      179.44      197.27     78.23 o 
 -10   7  10     1325.77     1289.09     77.45 o 
  -9   7  10     6105.80     6271.53    101.06 o 
  -8   7  10     2494.29     2465.36     93.98 o 
  -7   7  10     1479.64     1441.97     62.88 o 
  -6   7  10      368.49      400.80     47.75 o 
  -5   7  10     6886.96     7044.63     94.82 o 
  -4   7  10       67.39       96.03     44.97 o 
  -3   7  10     4180.58     4304.65     64.58 o 
  -2   7  10     6354.87     6776.52     84.57 o 
  -1   7  10     4174.31     3821.39     71.59 o 
   0   7  10      991.36      834.72     40.85 o 
   1   7  10     9518.00    10085.06    107.83 o 
   2   7  10     8102.42     8163.96     65.37 o 
   3   7  10     2627.24     2755.18     51.44 o 
   4   7  10        7.80       71.99     33.59 o 
   5   7  10       53.79       64.83     42.46 o 
   6   7  10     4526.81     4455.83     96.40 o 
   7   7  10     1474.47     1465.68     58.03 o 
   8   7  10      695.53      632.45     73.64 o 
   9   7  10     1543.17     1402.92     87.09 o 
  10   7  10      843.98      979.92    102.09 o 
  11   7  10      144.28      124.54     97.68 o 
 -10   8  10       41.19       52.75     77.65 o 
  -9   8  10      213.72      149.23     65.80 o 
  -8   8  10      250.98      328.42     62.62 o 
  -7   8  10     2048.94     2190.10     77.97 o 
  -6   8  10      484.78      468.23     49.85 o 
  -5   8  10      336.32      414.77     53.61 o 
  -4   8  10    10145.38    10161.10     96.41 o 
  -3   8  10       52.16       65.28     44.96 o 
  -2   8  10      260.19      268.20     44.79 o 
  -1   8  10     4406.24     4493.64     70.71 o 
   0   8  10     3756.70     3875.14     66.80 o 
   1   8  10       14.13       56.11     30.94 o 
   2   8  10      648.49      640.67     34.94 o 
   3   8  10     2785.66     2621.98     49.70 o 
   4   8  10     7260.09     7133.20     76.00 o 
   5   8  10      196.17      253.42     48.47 o 
   6   8  10       32.47       61.45     50.30 o 
   7   8  10     3993.47     3840.30     75.25 o 
   8   8  10     3495.35     3600.59     94.52 o 
   9   8  10       45.75      173.16     84.79 o 
  10   8  10     2811.78     2716.87    119.09 o 
 -10   9  10      524.78      750.34     85.21 o 
  -9   9  10      284.81      333.76     94.06 o 
  -8   9  10       11.04        3.69     74.95 o 
  -7   9  10     2475.37     2409.83     89.92 o 
  -6   9  10      765.75      865.51     74.97 o 
  -5   9  10     4488.17     4363.80    103.91 o 
  -4   9  10      212.12      159.00     52.57 o 
  -3   9  10     1204.61     1167.77     50.35 o 
  -2   9  10     1948.89     1907.97     59.83 o 
  -1   9  10     5502.54     5374.06     54.77 o 
   0   9  10     2370.09     2429.75     44.82 o 
   1   9  10      693.70      657.15     36.91 o 
   2   9  10     5793.39     6133.82     67.26 o 
   3   9  10     2734.83     2674.97     63.04 o 
   4   9  10     1165.13     1178.98     49.82 o 
   5   9  10     1510.28     1543.91     63.08 o 
   6   9  10        7.47       71.58     58.40 o 
   7   9  10        8.47       47.79     56.48 o 
   8   9  10       97.10      126.06     60.00 o 
   9   9  10     1196.79     1239.82     97.44 o 
  10   9  10     1015.57      976.60    152.74 o 
  -9  10  10     1432.00     1424.09    109.55 o 
  -8  10  10       17.49       16.17     91.50 o 
  -7  10  10        6.09      -29.09     84.83 o 
  -6  10  10        0.56       22.87     70.97 o 
  -5  10  10      226.55      206.57     53.97 o 
  -4  10  10      117.88      108.32     49.93 o 
  -3  10  10     1551.28     1497.32     56.70 o 
  -2  10  10     2819.90     2880.75     69.14 o 
  -1  10  10    11079.38    11131.96    104.27 o 
   0  10  10     1512.96     1458.22     44.10 o 
   1  10  10     7936.77     8200.99     75.50 o 
   2  10  10      143.70      191.35     44.83 o 
   3  10  10      447.86      398.29     46.77 o 
   4  10  10     2103.93     2045.16     58.47 o 
   5  10  10     1320.50     1263.11     66.65 o 
   6  10  10     1350.52     1264.06     69.20 o 
   7  10  10     1786.19     1805.27    107.05 o 
   8  10  10      209.79      374.01     87.50 o 
   9  10  10     2324.34     2486.22    193.58 o 
  -8  11  10     1063.31     1064.01    104.20 o 
  -7  11  10       14.19       35.59     77.77 o 
  -6  11  10     4746.71     4636.27    104.70 o 
  -5  11  10       55.30      134.02     65.62 o 
  -4  11  10       76.53       88.78     54.04 o 
  -3  11  10     1627.22     1645.96     61.44 o 
  -2  11  10    11422.24    11635.80    115.93 o 
  -1  11  10       35.88       55.61     44.63 o 
   0  11  10     4065.65     4278.33     63.41 o 
   1  11  10      113.94      158.24     47.56 o 
   2  11  10     7080.82     7441.07     98.43 o 
   3  11  10     2632.91     2570.65     66.45 o 
   4  11  10      277.42      282.42     50.99 o 
   5  11  10      168.25      149.36     61.79 o 
   6  11  10       14.92       41.44     66.61 o 
   7  11  10        4.09        7.77     69.30 o 
   8  11  10      695.34      669.73    108.44 o 
  -7  12  10     1388.04     1378.08    100.10 o 
  -6  12  10      260.39      302.80     82.06 o 
  -5  12  10     2810.44     2782.19     87.25 o 
  -4  12  10     2138.98     2064.77     79.98 o 
  -3  12  10     2435.03     2367.15     79.80 o 
  -2  12  10     1971.48     2143.20     71.99 o 
  -1  12  10      534.16      508.25     54.00 o 
   0  12  10     1169.03     1092.31     58.37 o 
   1  12  10     4809.98     5050.21     90.86 o 
   2  12  10     3843.68     3831.16     72.93 o 
   3  12  10       37.84       25.34     52.90 o 
   4  12  10      101.24      153.98     53.65 o 
   5  12  10     4168.15     4474.53     89.50 o 
   6  12  10      168.09      215.11     77.43 o 
   7  12  10        4.08      120.84     78.51 o 
  -6  13  10     5777.65     6062.83    124.17 o 
  -5  13  10     1810.89     1812.11     94.51 o 
  -4  13  10      549.81      545.14     81.88 o 
  -3  13  10      141.53       90.92     68.27 o 
  -2  13  10     1515.58     1622.59     78.57 o 
  -1  13  10      542.52      592.63     78.26 o 
   0  13  10     1705.90     1748.43     72.86 o 
   1  13  10       84.64      148.54     56.16 o 
   2  13  10      363.79      339.20     58.14 o 
   3  13  10        5.43       55.61     58.59 o 
   4  13  10       36.34       75.08     57.75 o 
   5  13  10      241.70      226.40     74.83 o 
   6  13  10     2009.34     1994.30     82.45 o 
  -4  14  10        9.72       15.43     82.60 o 
  -3  14  10       57.07       87.23     80.45 o 
  -2  14  10      111.07       88.24     71.66 o 
  -1  14  10     1122.71     1125.81    101.29 o 
   0  14  10      150.81      123.01     69.36 o 
   1  14  10       53.27       99.02     69.55 o 
   2  14  10      374.27      268.40     62.00 o 
   3  14  10       89.95      200.74     87.62 o 
   4  14  10      237.90      286.34     67.63 o 
 -11   0  11      520.78      569.73    119.71 o 
  -9   0  11     8853.68     8160.18    158.04 o 
  -7   0  11      898.29      868.44     88.17 o 
  -5   0  11    63868.71    64776.88    278.21 o 
  -3   0  11     6542.07     6212.16    130.41 o 
  -1   0  11    21139.53    22453.06    136.00 o 
   1   0  11     4546.82     4714.08     82.26 o 
   3   0  11     2477.62     2772.56     66.60 o 
   5   0  11    10900.35    11613.40    227.41 o 
   7   0  11     6153.58     5826.96    129.51 o 
   9   0  11    17358.43    17185.39    220.80 o 
  11   0  11      707.48      485.58    121.25 o 
 -12   1  11       84.19      184.49    103.18 o 
 -11   1  11        1.46       89.51     91.34 o 
 -10   1  11     2837.37     2962.64     97.12 o 
  -9   1  11     2983.28     2917.97     87.09 o 
  -8   1  11     5347.83     5136.60     90.41 o 
  -7   1  11     2062.53     1927.08     66.52 o 
  -6   1  11    24291.26    23488.45    196.41 o 
  -5   1  11     1007.39     1096.41     42.26 o 
  -4   1  11     2650.45     2536.86     74.32 o 
  -3   1  11    11098.68    10715.72     90.03 o 
  -2   1  11    32479.08    32076.05    131.10 o 
  -1   1  11       26.46       39.15     29.31 o 
   0   1  11    20910.92    21529.61    161.54 o 
   1   1  11     1328.83     1508.09     39.27 o 
   2   1  11     3875.33     3633.76     70.64 o 
   3   1  11     2896.43     2757.74     69.12 o 
   4   1  11     1696.01     1793.55     65.29 o 
   5   1  11     3620.58     3942.89    103.68 o 
   6   1  11     9613.11     9404.75     99.25 o 
   7   1  11     4679.62     4550.62     96.87 o 
   8   1  11      252.73      200.07     50.01 o 
   9   1  11     2558.49     2682.06     89.22 o 
  10   1  11     5424.71     5536.18    114.73 o 
  11   1  11     2293.06     2124.23    109.84 o 
  12   1  11      227.55      153.79    119.40 o 
 -12   2  11       11.48      155.12    101.73 o 
 -11   2  11      306.75      463.01    124.44 o 
 -10   2  11        8.04       50.63     85.52 o 
  -9   2  11     7863.77     8158.68    158.11 o 
  -8   2  11     5094.11     4901.38     92.09 o 
  -7   2  11     1412.01     1347.78     51.04 o 
  -6   2  11      859.67      783.33     46.23 o 
  -5   2  11     6790.09     6997.97     82.79 o 
  -4   2  11       35.88       37.38     56.10 o 
  -3   2  11     1145.55     1107.35     47.26 o 
  -2   2  11    25609.71    24970.15    113.66 o 
  -1   2  11    16385.82    15945.38    137.05 o 
   0   2  11     2021.82     2177.67     38.68 o 
   1   2  11     3166.48     2913.71     73.03 o 
   2   2  11     2232.97     2515.13     70.50 o 
   3   2  11     7206.07     6868.63    204.82 o 
   4   2  11      397.51      429.69     61.03 o 
   5   2  11    14227.68    14784.70     98.01 o 
   6   2  11     3112.88     3248.24     53.07 o 
   7   2  11     7654.03     7996.48    145.51 o 
   8   2  11     2970.04     2990.64     83.62 o 
   9   2  11     1107.21     1099.13     80.35 o 
  10   2  11     3884.82     3651.58    103.94 o 
  11   2  11      208.79      223.71     95.79 o 
  12   2  11     2758.92     2538.37    132.70 o 
 -12   3  11     2031.14     1993.58    131.44 o 
 -11   3  11      392.20      366.80     92.26 o 
 -10   3  11      869.77      948.53    106.45 o 
  -9   3  11      806.17      736.26     68.74 o 
  -8   3  11     2479.56     2277.10     59.25 o 
  -7   3  11      572.61      596.21     42.11 o 
  -6   3  11     1166.12     1228.10     69.98 o 
  -5   3  11     3573.86     3580.96     60.31 o 
  -4   3  11     3792.24     3828.77     62.88 o 
  -3   3  11     2630.70     2276.35     70.44 o 
  -2   3  11     2433.90     2555.87     42.67 o 
  -1   3  11      219.34      228.07     28.72 o 
   0   3  11     1953.13     1819.06     45.90 o 
   1   3  11     2162.82     1808.20     55.06 o 
   2   3  11    25988.17    26169.27    203.91 o 
   3   3  11     8163.89     9751.69    189.51 o 
   4   3  11      129.70      138.55     65.39 o 
   5   3  11     8618.55     8415.78     82.50 o 
   6   3  11     1824.30     2048.36     51.21 o 
   7   3  11     4855.73     4772.86    104.24 o 
   8   3  11     3279.77     3333.92     97.89 o 
   9   3  11    10703.62    11272.76    122.31 o 
  10   3  11      131.26      168.67     80.39 o 
  11   3  11      301.87      165.77     95.15 o 
  12   3  11       15.01       16.98     99.29 o 
 -12   4  11     1764.05     1705.68    137.34 o 
 -11   4  11     1310.13     1578.58    122.32 o 
 -10   4  11     2208.16     2417.89     85.96 o 
  -9   4  11      419.34      381.26     55.57 o 
  -8   4  11      391.57      385.82     49.76 o 
  -7   4  11       33.78       34.11     42.36 o 
  -6   4  11    13029.63    13056.74    143.31 o 
  -5   4  11       19.56      258.33     47.23 o 
  -4   4  11      642.27      564.19     52.21 o 
  -3   4  11     2568.87     2708.15    109.24 o 
  -2   4  11      553.61      497.48     56.57 o 
  -1   4  11     1351.47     1491.58     62.57 o 
   0   4  11       89.05       35.78     42.76 o 
   1   4  11      633.63      689.48     42.11 o 
   2   4  11     1110.23     1079.54     43.97 o 
   3   4  11      316.29      413.23     68.65 o 
   4   4  11    12353.70    11923.53    105.46 o 
   5   4  11     2409.39     2622.26     59.36 o 
   6   4  11     7081.92     6937.83     83.47 o 
   7   4  11      669.91      663.53     56.24 o 
   8   4  11    12718.54    12309.17    113.38 o 
   9   4  11     1528.97     1623.08     73.79 o 
  10   4  11      717.73      570.71     70.72 o 
  11   4  11        1.94       25.67     97.22 o 
  12   4  11      844.82      737.71    144.82 o 
 -11   5  11       24.43       66.01     76.05 o 
 -10   5  11     3988.11     4119.94    104.88 o 
  -9   5  11      508.41      547.07     57.76 o 
  -8   5  11        5.84       69.72     49.01 o 
  -7   5  11     8325.89     8153.35     79.95 o 
  -6   5  11      293.46      416.64     40.47 o 
  -5   5  11       14.50       35.26     36.58 o 
  -4   5  11      852.13      945.28     44.06 o 
  -3   5  11     1012.15     1099.57     51.88 o 
  -2   5  11     4587.63     4877.72     86.77 o 
  -1   5  11     9762.08     9465.39    109.37 o 
   0   5  11     1088.98      984.02     51.51 o 
   1   5  11     3272.20     2849.61    104.21 o 
   2   5  11     8745.03     9110.38     87.35 o 
   3   5  11      198.80      268.67     52.90 o 
   4   5  11      155.13      167.91     43.97 o 
   5   5  11    23233.21    23391.57    251.80 o 
   6   5  11      425.92      588.96     42.77 o 
   7   5  11     1047.53      970.89     61.95 o 
   8   5  11      252.87      181.60     62.76 o 
   9   5  11      145.99      196.44     76.67 o 
  10   5  11      464.60      398.44     90.18 o 
  11   5  11     1498.27     1496.57    136.34 o 
 -11   6  11     2251.31     2342.85    114.27 o 
 -10   6  11      535.67      562.83     75.95 o 
  -9   6  11     5341.36     5712.60    102.65 o 
  -8   6  11     3010.16     3137.65     76.02 o 
  -7   6  11       13.01       20.21     47.69 o 
  -6   6  11     2960.43     2781.10     57.01 o 
  -5   6  11     3194.24     3121.69     85.01 o 
  -4   6  11      760.57      668.65     45.17 o 
  -3   6  11     1175.28     1280.37     45.97 o 
  -2   6  11      631.82      805.40     50.76 o 
  -1   6  11    13471.11    12848.03     97.18 o 
   0   6  11      277.63      243.32     61.60 o 
   1   6  11    21659.04    21679.99    139.61 o 
   2   6  11      311.29      332.50     38.46 o 
   3   6  11     5192.82     5145.17     81.92 o 
   4   6  11     3205.11     3095.30     51.56 o 
   5   6  11     2611.61     2619.53     53.10 o 
   6   6  11      671.90      702.95     46.54 o 
   7   6  11     3891.24     3901.22     83.99 o 
   8   6  11     2015.39     2093.67     80.00 o 
   9   6  11      745.09      749.57     84.30 o 
  10   6  11      199.79      240.20     92.79 o 
  11   6  11        4.85      110.60     96.74 o 
 -11   7  11        1.33        7.15     78.28 o 
 -10   7  11     2316.56     2598.55     90.91 o 
  -9   7  11     1360.78     1435.38     88.48 o 
  -8   7  11      682.96      698.11     63.03 o 
  -7   7  11     1621.29     1647.53     64.12 o 
  -6   7  11     3656.10     3611.00     64.77 o 
  -5   7  11     1301.67     1205.86     46.74 o 
  -4   7  11      447.07      471.64     38.74 o 
  -3   7  11    13489.69    13554.28    136.45 o 
  -2   7  11    21528.02    21975.02    337.01 o 
  -1   7  11       14.88       36.42     37.32 o 
   0   7  11     2681.91     2520.43     49.38 o 
   1   7  11     6262.15     6593.11     96.22 o 
   2   7  11    14222.41    14411.22    123.83 o 
   3   7  11     5528.68     5634.23     62.86 o 
   4   7  11      797.50      761.26     44.29 o 
   5   7  11      433.21      391.66     45.97 o 
   6   7  11     2420.79     2281.49     59.29 o 
   7   7  11      317.12      288.31     48.99 o 
   8   7  11      850.31      842.91     74.72 o 
   9   7  11     2986.04     3122.84    104.40 o 
  10   7  11     2455.70     2558.26    185.75 o 
  11   7  11      259.45      307.13    102.75 o 
 -10   8  11        1.80       28.61     71.53 o 
  -9   8  11     1615.18     1529.82     83.74 o 
  -8   8  11     1115.57     1110.78     67.51 o 
  -7   8  11        7.32       24.77     55.84 o 
  -6   8  11     1520.93     1537.33     54.99 o 
  -5   8  11    14494.94    14332.52    118.92 o 
  -4   8  11      653.67      701.51     53.00 o 
  -3   8  11     2686.62     2889.91     63.40 o 
  -2   8  11     1921.34     1829.67     54.65 o 
  -1   8  11     7848.59     7851.38     85.75 o 
   0   8  11       13.12       14.14     29.41 o 
   1   8  11      135.37      123.89     31.30 o 
   2   8  11       63.91      155.22     35.26 o 
   3   8  11       43.44       52.79     36.31 o 
   4   8  11     3596.76     3668.03     55.76 o 
   5   8  11     1377.36     1285.73     54.41 o 
   6   8  11      834.81      833.88     61.87 o 
   7   8  11      810.10      814.78     57.35 o 
   8   8  11      149.81      235.16     74.77 o 
   9   8  11     2941.95     2974.58    103.94 o 
  10   8  11      363.75      383.52    103.44 o 
  -9   9  11      304.52      250.64     96.39 o 
  -8   9  11       70.02       89.27     75.59 o 
  -7   9  11      108.15      207.48     74.15 o 
  -6   9  11    10909.86    10854.58    135.99 o 
  -5   9  11      683.57      697.26     59.13 o 
  -4   9  11     1949.33     1921.46     64.63 o 
  -3   9  11      287.11      282.85     47.11 o 
  -2   9  11    11595.70    11665.93    123.52 o 
  -1   9  11       20.02       29.02     32.23 o 
   0   9  11     7355.71     7364.14     99.90 o 
   1   9  11     2693.00     2699.45     55.27 o 
   2   9  11       78.39       84.96     39.16 o 
   3   9  11      660.12      685.27     42.41 o 
   4   9  11      855.12      812.75     47.02 o 
   5   9  11      813.62      715.95     57.89 o 
   6   9  11     4404.22     4509.58     96.58 o 
   7   9  11        1.36       25.40     55.95 o 
   8   9  11      375.54      320.54     76.83 o 
   9   9  11     1055.35     1091.00     94.76 o 
  -9  10  11     2655.99     2883.86    142.14 o 
  -8  10  11     2009.64     1948.08    156.77 o 
  -7  10  11      120.07       60.90     75.43 o 
  -6  10  11       21.07       98.22     73.32 o 
  -5  10  11     3175.12     3221.52     70.88 o 
  -4  10  11      252.03      225.56     52.10 o 
  -3  10  11      238.28      255.68     50.11 o 
  -2  10  11     5232.61     5130.94     88.38 o 
  -1  10  11       55.00      114.55     40.87 o 
   0  10  11     1598.78     1543.92     44.66 o 
   1  10  11     2314.32     2272.72     48.70 o 
   2  10  11     1486.14     1452.60     52.10 o 
   3  10  11      453.50      389.00     47.09 o 
   4  10  11      391.68      289.98     47.77 o 
   5  10  11     1051.61     1012.33     64.55 o 
   6  10  11      574.35      489.95     63.59 o 
   7  10  11      146.42      195.21     74.93 o 
   8  10  11     3209.19     3025.02    135.52 o 
   9  10  11     1137.31     1245.52    108.92 o 
  -8  11  11       13.24       56.48     98.03 o 
  -7  11  11      109.28       12.12     90.62 o 
  -6  11  11      101.94      118.09     75.79 o 
  -5  11  11      951.57      935.20     66.55 o 
  -4  11  11     1125.28     1067.80     61.03 o 
  -3  11  11     6887.79     6849.92     85.87 o 
  -2  11  11      155.77      215.64     58.61 o 
  -1  11  11      638.20      562.44     46.60 o 
   0  11  11       18.75       18.66     39.76 o 
   1  11  11     9269.49     9523.41     92.86 o 
   2  11  11     3106.10     3214.65     66.17 o 
   3  11  11     1278.92     1341.02     56.84 o 
   4  11  11      194.76      157.09     49.47 o 
   5  11  11     1022.19      927.83     82.47 o 
   6  11  11      252.90      254.64     67.22 o 
   7  11  11      318.59      278.44     70.44 o 
   8  11  11      457.01      532.71    108.69 o 
  -7  12  11      163.70      114.63     85.61 o 
  -6  12  11      879.72      789.24     86.77 o 
  -5  12  11      814.98      999.34     77.24 o 
  -4  12  11     1132.78     1062.92     67.79 o 
  -3  12  11     1655.22     1627.37     66.27 o 
  -2  12  11      410.74      449.51     70.08 o 
  -1  12  11      182.96      249.97     67.75 o 
   0  12  11      619.03      582.07     55.12 o 
   1  12  11     1486.09     1435.64     58.86 o 
   2  12  11      302.77      294.13     54.05 o 
   3  12  11      703.30      658.64     57.36 o 
   4  12  11      890.17     1009.41     66.62 o 
   5  12  11      262.50      281.81     70.84 o 
   6  12  11       80.18      153.59     71.68 o 
   7  12  11     1447.49     1483.81     83.09 o 
  -5  13  11      211.34      242.98     84.14 o 
  -4  13  11      960.68      854.06     84.89 o 
  -3  13  11      834.95      748.37     74.11 o 
  -2  13  11      990.45      993.34     74.91 o 
  -1  13  11     7202.24     7315.00    114.80 o 
   0  13  11      404.75      361.61     62.44 o 
   1  13  11     3803.42     3787.46    119.81 o 
   2  13  11      369.77      350.65     57.38 o 
   3  13  11      115.41      148.93     58.97 o 
   4  13  11      185.91      245.03     58.33 o 
   5  13  11     6276.85     6834.06    297.51 o 
  -4  14  11      443.24      425.75     86.46 o 
  -3  14  11      470.56      406.15     75.05 o 
  -2  14  11        4.83       -3.62     69.92 o 
  -1  14  11     1004.28      960.02     98.75 o 
   0  14  11      692.95      658.03    107.67 o 
   1  14  11     2298.13     2303.31     82.02 o 
   2  14  11       89.07      119.96     61.35 o 
   3  14  11     2138.63     2182.13     75.11 o 
   4  14  11     2038.03     2107.11    106.66 o 
 -12   0  12     3947.63     4004.95    210.21 o 
 -10   0  12     1351.44     1022.51    117.07 o 
  -8   0  12      440.94      499.30     90.32 o 
  -6   0  12    59859.90    58845.43    291.89 o 
  -4   0  12     2259.52     2783.94    103.78 o 
  -2   0  12    15749.33    15733.57    191.12 o 
   0   0  12    10022.45    10143.05    111.43 o 
   2   0  12     5363.93     5611.35     92.48 o 
   4   0  12    20482.29    21199.90    296.14 o 
   6   0  12    23448.95    23663.53    209.36 o 
   8   0  12    18564.00    18590.78    324.90 o 
  10   0  12      148.88      143.22    114.02 o 
  12   0  12      603.52      373.64    170.95 o 
 -12   1  12     1073.05     1816.80    180.75 o 
 -11   1  12     1122.42     1148.26    100.61 o 
 -10   1  12     5102.76     4893.48    108.96 o 
  -9   1  12      780.27      624.79     72.91 o 
  -8   1  12     3041.96     2924.51     80.11 o 
  -7   1  12     4890.05     4625.59    127.70 o 
  -6   1  12       47.16      136.39     43.17 o 
  -5   1  12     1946.37     1834.27     44.40 o 
  -4   1  12     2209.16     2158.07     82.18 o 
  -3   1  12    23620.97    23988.92    219.22 o 
  -2   1  12      559.16      630.35     41.66 o 
  -1   1  12     2716.26     2502.06     63.67 o 
   0   1  12     1732.67     1755.87     44.45 o 
   1   1  12     3049.42     2728.95     46.98 o 
   2   1  12     5519.20     5215.60    141.75 o 
   3   1  12       43.44       61.30     31.88 o 
   4   1  12     4656.51     4589.82    108.68 o 
   5   1  12    42328.44    44109.96    569.28 o 
   6   1  12     5284.93     5280.69    115.43 o 
   7   1  12      770.37      794.71     50.01 o 
   8   1  12     3268.66     3334.84     69.39 o 
   9   1  12    18169.31    17676.88    281.91 o 
  10   1  12      313.42      273.66     78.92 o 
  11   1  12       53.57      113.69     84.89 o 
  12   1  12      141.22      126.10    101.15 o 
 -12   2  12        7.82      184.40    101.86 o 
 -11   2  12     1478.75     1265.56    101.15 o 
 -10   2  12     1587.06     1818.61     98.79 o 
  -9   2  12    12838.31    12757.23    201.92 o 
  -8   2  12     3638.87     3395.76     72.91 o 
  -7   2  12        0.86        1.51     46.89 o 
  -6   2  12      624.24      605.48     46.53 o 
  -5   2  12      526.07      417.11     38.04 o 
  -4   2  12     3154.68     3206.53     84.51 o 
  -3   2  12     3803.78     3387.05     60.61 o 
  -2   2  12    22151.47    21979.62    139.84 o 
  -1   2  12    11326.15    10959.37    258.34 o 
   0   2  12      152.33      200.70     29.84 o 
   1   2  12     1045.92     1290.14     51.12 o 
   2   2  12    11852.63    11703.14     78.02 o 
   3   2  12    23703.59    22662.44    191.67 o 
   4   2  12       39.17       45.99     58.44 o 
   5   2  12     3808.76     3848.28     56.40 o 
   6   2  12     2810.00     2934.88     53.84 o 
   7   2  12     1079.43     1128.96     54.77 o 
   8   2  12      794.83      782.30     57.82 o 
   9   2  12     5033.66     5146.16    161.62 o 
  10   2  12     2447.67     2337.37     96.67 o 
  11   2  12     1613.86     1678.55     96.79 o 
  12   2  12     1023.56      888.66    109.44 o 
 -12   3  12     1022.43     1035.26    139.93 o 
 -11   3  12      413.69      427.38     94.51 o 
 -10   3  12       11.51        3.37     82.28 o 
  -9   3  12      463.34      341.28     66.50 o 
  -8   3  12       80.50      115.89     59.90 o 
  -7   3  12       89.10      109.86     39.49 o 
  -6   3  12     2044.71     1914.48     53.17 o 
  -5   3  12      108.46       80.89     35.32 o 
  -4   3  12      185.89      186.17     45.58 o 
  -3   3  12     3960.91     4192.22     83.89 o 
  -2   3  12     5566.10     5265.90     92.37 o 
  -1   3  12    18077.29    17989.56    152.37 o 
   0   3  12      399.02      401.01     36.85 o 
   1   3  12     4207.20     3872.10     68.66 o 
   2   3  12    13046.71    13490.19    158.57 o 
   3   3  12     3099.31     3185.02     90.29 o 
   4   3  12     1460.55     1546.64     78.26 o 
   5   3  12      459.07      437.50     39.37 o 
   6   3  12     3355.10     3450.36     58.73 o 
   7   3  12     2005.94     2078.52     63.76 o 
   8   3  12     1345.02     1265.06     64.34 o 
   9   3  12        6.80      205.80     63.70 o 
  10   3  12      422.78      391.66     83.27 o 
  11   3  12      570.22      516.13    100.25 o 
  12   3  12     1036.12      977.75    109.93 o 
 -11   4  12     2583.77     2410.17    108.05 o 
 -10   4  12      303.57      339.88     72.82 o 
  -9   4  12     2153.53     2041.56     78.23 o 
  -8   4  12      266.58      276.78     49.81 o 
  -7   4  12      589.98      617.01     46.40 o 
  -6   4  12     1561.49     1735.80     46.92 o 
  -5   4  12    27121.63    26854.70    198.22 o 
  -4   4  12     1756.35     1838.77     63.61 o 
  -3   4  12      274.59      226.13     49.17 o 
  -2   4  12     1862.67     2106.12     70.84 o 
  -1   4  12    23062.12    22764.59    208.37 o 
   0   4  12     1591.22     1468.75     80.84 o 
   1   4  12    11206.96    10678.00     84.14 o 
   2   4  12     6501.66     7494.08    200.03 o 
   3   4  12      890.51      944.01     53.30 o 
   4   4  12     2941.49     2920.97     56.06 o 
   5   4  12     3802.81     3770.67     64.67 o 
   6   4  12     1401.57     1515.63     59.44 o 
   7   4  12      627.68      760.92     58.91 o 
   8   4  12      667.70      763.09     63.77 o 
   9   4  12     5565.00     5506.36     94.68 o 
  10   4  12      281.42      287.00     69.24 o 
  11   4  12      332.67      391.80    101.65 o 
 -11   5  12       10.19      136.86     77.84 o 
 -10   5  12      265.56      308.58     74.54 o 
  -9   5  12       73.11      109.34     55.27 o 
  -8   5  12     3878.96     3644.17    108.49 o 
  -7   5  12        3.69       23.23     41.87 o 
  -6   5  12     7491.74     7143.18    116.35 o 
  -5   5  12      628.42      789.39     37.23 o 
  -4   5  12    13097.30    12546.09     88.28 o 
  -3   5  12      356.24      300.98     47.07 o 
  -2   5  12    34994.24    35882.33    209.34 o 
  -1   5  12     6496.84     6827.79     95.16 o 
   0   5  12     1885.93     1914.55     58.87 o 
   1   5  12     7017.48     6989.68    121.02 o 
   2   5  12     2498.76     2917.53     62.80 o 
   3   5  12     3026.30     3323.40     76.66 o 
   4   5  12     9117.13     9357.36    136.29 o 
   5   5  12     3272.49     3660.46     98.75 o 
   6   5  12    13607.33    13522.49    276.31 o 
   7   5  12     1725.13     1603.01     69.95 o 
   8   5  12     1861.10     1849.07     82.14 o 
   9   5  12     1589.86     1744.60     87.16 o 
  10   5  12     7318.31     7600.11    144.15 o 
  11   5  12      219.42      253.10    125.36 o 
 -11   6  12       47.25      166.63    124.83 o 
 -10   6  12     3380.82     3487.24     95.16 o 
  -9   6  12     2010.46     2453.53    130.22 o 
  -8   6  12     2838.27     2704.52     74.46 o 
  -7   6  12      310.72      311.83     50.72 o 
  -6   6  12       13.88       53.62     42.66 o 
  -5   6  12    12417.93    11802.52     97.41 o 
  -4   6  12      334.74      262.45     35.94 o 
  -3   6  12       34.51       32.64     37.71 o 
  -2   6  12    27753.65    27498.03    142.81 o 
  -1   6  12     7735.99     8011.83    111.98 o 
   0   6  12     6839.91     6500.57    123.76 o 
   1   6  12     1267.49     1449.73     48.98 o 
   2   6  12    20499.64    20999.45    114.03 o 
   3   6  12      545.43      595.10     44.60 o 
   4   6  12     3211.53     3110.36     52.17 o 
   5   6  12      966.83      874.54     43.40 o 
   6   6  12        3.52        0.18     41.75 o 
   7   6  12      151.58      108.65     61.87 o 
   8   6  12        6.14       44.53     65.87 o 
   9   6  12       85.21      140.25     80.71 o 
  10   6  12     1539.09     1519.88    103.91 o 
  11   6  12        7.76       -2.57     95.43 o 
 -10   7  12        9.41       81.61     74.31 o 
  -9   7  12     1667.15     1728.35     76.37 o 
  -8   7  12       37.19      105.72     60.04 o 
  -7   7  12     1304.69     1229.79     58.60 o 
  -6   7  12      300.63      303.35     46.61 o 
  -5   7  12       63.23       66.45     41.05 o 
  -4   7  12     2645.16     2549.02     49.86 o 
  -3   7  12    11458.71    11975.45    120.86 o 
  -2   7  12     3200.33     3051.68     68.34 o 
  -1   7  12     6680.06     6870.60     70.93 o 
   0   7  12       36.66       64.15     31.76 o 
   1   7  12    18400.27    18211.64    150.66 o 
   2   7  12     4526.56     4723.58     75.32 o 
   3   7  12      590.01      677.99     40.91 o 
   4   7  12       27.44       61.79     40.02 o 
   5   7  12    12278.38    12284.45    116.56 o 
   6   7  12     1186.90     1181.39     53.14 o 
   7   7  12      419.08      341.11     65.82 o 
   8   7  12     2845.33     2912.21     88.59 o 
   9   7  12     4943.25     4726.77    140.14 o 
  10   7  12      322.87      355.04    101.57 o 
 -10   8  12     1007.96     1166.62     77.60 o 
  -9   8  12     1001.24     1106.65     73.56 o 
  -8   8  12      182.69      200.19     62.75 o 
  -7   8  12     1152.00     1178.95     64.12 o 
  -6   8  12    11261.25    11462.57    110.12 o 
  -5   8  12      259.84      299.23     55.25 o 
  -4   8  12     3115.02     2946.80     71.18 o 
  -3   8  12     6476.04     6418.96    121.27 o 
  -2   8  12    11125.99    11147.74    175.73 o 
  -1   8  12      148.96      216.22     36.66 o 
   0   8  12      708.19      705.44     33.51 o 
   1   8  12     2511.47     2576.81     47.91 o 
   2   8  12     1498.01     1562.93     42.85 o 
   3   8  12     5418.38     5378.23     64.55 o 
   4   8  12     1556.82     1452.78     53.72 o 
   5   8  12       72.53       82.40     46.18 o 
   6   8  12    15182.38    15416.50    112.88 o 
   7   8  12      168.96      152.23     69.95 o 
   8   8  12     3459.10     3597.87     95.51 o 
   9   8  12     2111.57     2303.16    133.36 o 
  10   8  12        9.28       56.02     98.44 o 
  -9   9  12      217.94      237.29     83.17 o 
  -8   9  12      235.89      229.08     77.63 o 
  -7   9  12     2222.23     2082.90    117.65 o 
  -6   9  12     1146.85      989.66     64.94 o 
  -5   9  12     2684.07     2858.79     77.05 o 
  -4   9  12       24.07      -11.18     54.01 o 
  -3   9  12      654.59      669.75     49.09 o 
  -2   9  12      452.07      501.22     53.37 o 
  -1   9  12     1793.20     1794.79     41.64 o 
   0   9  12     5984.62     5799.29     57.95 o 
   1   9  12     1012.32      941.27     40.19 o 
   2   9  12       40.44       37.79     38.28 o 
   3   9  12        1.82       39.24     38.77 o 
   4   9  12      240.35      235.46     52.22 o 
   5   9  12     6571.95     6650.03    142.97 o 
   6   9  12       93.08       86.66     53.90 o 
   7   9  12     1542.19     1547.29     74.25 o 
   8   9  12      113.23      188.35     78.17 o 
   9   9  12     2600.35     2859.64    165.69 o 
  -9  10  12     7110.71     7456.07    155.50 o 
  -8  10  12      158.95      208.83     94.34 o 
  -7  10  12       20.61       29.32     76.60 o 
  -6  10  12     4428.10     4388.13     96.37 o 
  -5  10  12     1165.32     1159.75     68.56 o 
  -4  10  12      933.13      807.83     56.86 o 
  -3  10  12     3104.20     2762.26     64.66 o 
  -2  10  12       51.94      105.90     54.27 o 
  -1  10  12     2160.94     2210.94     65.69 o 
   0  10  12     3540.64     3663.62     53.83 o 
   1  10  12      316.20      293.78     41.15 o 
   2  10  12     1478.09     1407.75     51.39 o 
   3  10  12     1590.62     1639.97     52.25 o 
   4  10  12       11.37       43.39     51.66 o 
   5  10  12     1228.98     1168.16     80.59 o 
   6  10  12      134.40      154.30     62.31 o 
   7  10  12       99.62       78.39     64.90 o 
   8  10  12      782.21      620.18    109.16 o 
   9  10  12      416.24      426.34    127.82 o 
  -8  11  12      941.54      899.84    104.64 o 
  -7  11  12      299.23      304.91     96.49 o 
  -6  11  12     1111.09     1000.99     84.03 o 
  -5  11  12       15.38       34.18     56.93 o 
  -4  11  12       54.54       22.57     55.30 o 
  -3  11  12       69.83      113.23     53.42 o 
  -2  11  12     1841.95     1846.57     69.80 o 
  -1  11  12       52.34      117.16     55.89 o 
   0  11  12      135.82      129.52     40.47 o 
   1  11  12     1544.25     1636.28     54.04 o 
   2  11  12     4992.61     4995.64     73.69 o 
   3  11  12      222.02      182.89     48.34 o 
   4  11  12       52.74       99.80     56.80 o 
   5  11  12      647.65      657.58     71.48 o 
   6  11  12     1602.31     1566.33    102.45 o 
   7  11  12     1327.20     1342.98     78.84 o 
   8  11  12     2405.17     2392.51    228.84 o 
  -7  12  12       65.44       15.70     84.04 o 
  -6  12  12     1069.87      994.48     89.84 o 
  -5  12  12     3956.77     4031.61     95.90 o 
  -4  12  12      229.49      192.80     59.72 o 
  -3  12  12      118.10       94.69     56.84 o 
  -2  12  12       24.83       86.24     68.09 o 
  -1  12  12     7934.84     8186.05    111.57 o 
   0  12  12     1358.20     1233.02     72.26 o 
   1  12  12       22.34       46.95     49.83 o 
   2  12  12       25.40       76.66     52.72 o 
   3  12  12      537.21      514.27     53.87 o 
   4  12  12     1975.49     1852.48     71.13 o 
   5  12  12      295.79      311.50     64.84 o 
   6  12  12     1681.01     1748.61    133.61 o 
   7  12  12        9.16       80.07     73.25 o 
  -5  13  12      735.71      675.74     98.58 o 
  -4  13  12     1763.21     1957.19     93.54 o 
  -3  13  12      195.64      176.30     71.06 o 
  -2  13  12     5509.71     5384.81     97.07 o 
  -1  13  12       58.27      148.95     70.63 o 
   0  13  12        9.96       40.36     76.35 o 
   1  13  12       34.42       51.66     54.61 o 
   2  13  12        3.10      -18.45     55.69 o 
   3  13  12      715.82      664.59     58.97 o 
   4  13  12     1143.43     1135.22     72.03 o 
   5  13  12     1191.95     1214.07     74.96 o 
  -3  14  12      242.68      182.60     73.69 o 
  -2  14  12      401.38      409.04     75.12 o 
  -1  14  12     2213.55     2290.07    110.67 o 
   0  14  12     2327.66     2443.07    110.05 o 
   1  14  12      365.45      285.17     66.32 o 
   2  14  12     2468.55     2620.36     75.44 o 
   3  14  12       11.18      117.95     59.50 o 
 -11   0  13     1159.33     1308.59    132.62 o 
  -9   0  13        2.41        0.17     96.92 o 
  -7   0  13     2628.76     2557.42    307.80 o 
  -5   0  13    30008.76    29850.62    201.24 o 
  -3   0  13     5447.77     5209.89    102.12 o 
  -1   0  13    50967.72    51619.06    221.22 o 
   1   0  13      981.34     1073.62    103.32 o 
   3   0  13       26.05       43.61     50.61 o 
   5   0  13    48186.02    49688.96    779.83 o 
   7   0  13     1990.88     1822.73     72.21 o 
   9   0  13     4600.06     4654.37    148.04 o 
  11   0  13     1409.36     1281.42    134.94 o 
 -12   1  13     2794.98     2692.97    122.56 o 
 -11   1  13     1245.92     1442.61     94.00 o 
 -10   1  13      221.59      430.13     87.20 o 
  -9   1  13     1026.89     1018.33     76.60 o 
  -8   1  13     1896.70     1888.69    109.90 o 
  -7   1  13      280.04      269.93     57.11 o 
  -6   1  13      550.94      508.74     47.39 o 
  -5   1  13       69.41      105.28     38.19 o 
  -4   1  13    13612.12    13874.95    253.49 o 
  -3   1  13      388.03      305.31     45.99 o 
  -2   1  13     1661.28     1782.98     41.12 o 
  -1   1  13     4940.41     5161.39     74.33 o 
   0   1  13     3408.70     3319.33     53.29 o 
   1   1  13    10000.73     9383.43     99.88 o 
   2   1  13       18.27       69.42     36.70 o 
   3   1  13    18404.88    18181.87    334.51 o 
   4   1  13    17821.20    17928.05    167.46 o 
   5   1  13      568.15      612.26     41.83 o 
   6   1  13     1393.35     1532.52     51.49 o 
   7   1  13      883.44      912.40     52.40 o 
   8   1  13     6486.19     6364.67    112.14 o 
   9   1  13       10.11       26.13     73.66 o 
  10   1  13     2247.20     2267.69     97.09 o 
  11   1  13      199.57      194.88     85.65 o 
  12   1  13     1488.61     1368.92    115.21 o 
 -12   2  13     1890.36     2023.11    117.96 o 
 -11   2  13      147.52      262.06     96.11 o 
 -10   2  13     2047.28     2191.86    100.98 o 
  -9   2  13     2023.93     1985.75     83.38 o 
  -8   2  13      222.86      165.52     56.12 o 
  -7   2  13      519.56      514.88     51.88 o 
  -6   2  13     1891.23     1860.65     53.79 o 
  -5   2  13     3688.16     3637.00     53.29 o 
  -4   2  13     8575.13     9093.14    174.12 o 
  -3   2  13    11557.01    11516.40     95.50 o 
  -2   2  13     7659.62     7600.97     74.26 o 
  -1   2  13     1323.40     1291.18     42.55 o 
   0   2  13     2978.81     2817.38     47.99 o 
   1   2  13     5957.97     6386.54     62.32 o 
   2   2  13    23094.50    22694.80    216.16 o 
   3   2  13     4537.25     4327.25    102.94 o 
   4   2  13      402.77      435.14     49.89 o 
   5   2  13       91.81       88.09     34.94 o 
   6   2  13      625.42      645.82     42.99 o 
   7   2  13       24.40       66.36     49.47 o 
   8   2  13      838.50      783.43     58.55 o 
   9   2  13     2920.95     2803.70     94.98 o 
  10   2  13      334.24      337.43     84.33 o 
  11   2  13      726.26      694.26     91.35 o 
  12   2  13      719.30      577.22    107.53 o 
 -12   3  13       78.66      114.81    121.03 o 
 -11   3  13      229.80      285.82     94.89 o 
 -10   3  13        6.77       63.09     85.22 o 
  -9   3  13     1232.45     1458.95     77.65 o 
  -8   3  13     6939.05     6958.55    110.28 o 
  -7   3  13     1074.26     1050.16     55.34 o 
  -6   3  13     2674.73     2562.30     59.60 o 
  -5   3  13     5965.55     5739.56     87.12 o 
  -4   3  13       24.93       41.93     46.54 o 
  -3   3  13       10.87        0.39     51.46 o 
  -2   3  13     3362.99     3226.45     78.44 o 
  -1   3  13     7109.78     6863.46     77.23 o 
   0   3  13    11425.14    11322.13    150.83 o 
   1   3  13    16492.11    16740.25    117.31 o 
   2   3  13        2.24       32.54     50.16 o 
   3   3  13     1243.08     1076.40     70.87 o 
   4   3  13     9610.09     9791.04    133.01 o 
   5   3  13     4481.50     4280.79     58.90 o 
   6   3  13    17944.85    18669.35    311.35 o 
   7   3  13     3820.98     3992.82     74.05 o 
   8   3  13      507.68      499.70     60.23 o 
   9   3  13    12528.19    12490.29    139.31 o 
  10   3  13      840.47      785.05     89.41 o 
  11   3  13       17.47      -31.51     85.54 o 
  12   3  13     1047.31      976.53    112.26 o 
 -11   4  13      134.42      110.64    111.86 o 
 -10   4  13       16.47       47.46     72.01 o 
  -9   4  13       78.56      111.85     66.87 o 
  -8   4  13     3036.77     2973.30     78.63 o 
  -7   4  13     2970.62     2856.08     58.99 o 
  -6   4  13    23389.57    22503.26    171.20 o 
  -5   4  13      372.04      362.47     39.23 o 
  -4   4  13     8576.27     8624.12    147.93 o 
  -3   4  13     2854.74     2637.79     55.90 o 
  -2   4  13    44853.34    44772.39    190.97 o 
  -1   4  13     5221.86     5145.16     75.07 o 
   0   4  13      359.27      263.98     46.21 o 
   1   4  13     1541.90     1436.80     60.27 o 
   2   4  13       33.45       79.91     52.13 o 
   3   4  13     1103.82     1060.46     57.23 o 
   4   4  13        3.44       11.21     40.98 o 
   5   4  13     4923.48     4957.39     71.83 o 
   6   4  13    16644.42    16566.10    234.25 o 
   7   4  13     6870.08     6805.31    128.56 o 
   8   4  13     3222.58     3075.55     77.66 o 
   9   4  13       78.98       64.92     66.36 o 
  10   4  13     8326.80     8534.45    113.77 o 
  11   4  13       11.66       61.22     99.41 o 
 -11   5  13     3171.71     3222.19    100.23 o 
 -10   5  13      903.34      866.72     79.25 o 
  -9   5  13     3010.52     3084.24    109.03 o 
  -8   5  13     2404.27     2324.14     62.64 o 
  -7   5  13     1477.64     1322.29     51.75 o 
  -6   5  13      860.24      976.92     44.17 o 
  -5   5  13    23924.09    23723.07    117.93 o 
  -4   5  13      181.16      182.34     35.08 o 
  -3   5  13     9905.61     9879.74    140.34 o 
  -2   5  13      241.65      172.10     42.05 o 
  -1   5  13     6201.08     6525.00     95.43 o 
   0   5  13      956.87      981.61     55.62 o 
   1   5  13      279.03      455.26     48.84 o 
   2   5  13        6.97       49.91     35.08 o 
   3   5  13     4605.74     4820.01     64.67 o 
   4   5  13      680.73      726.08     48.20 o 
   5   5  13    13323.90    13496.93    261.87 o 
   6   5  13     1879.12     1897.05     63.67 o 
   7   5  13      120.85      144.90     58.76 o 
   8   5  13     1347.85     1321.90     81.02 o 
   9   5  13    10972.69    11021.71    193.59 o 
  10   5  13      139.81      219.35     83.45 o 
  11   5  13        5.34       17.94     92.07 o 
 -11   6  13      827.38      840.24    105.45 o 
 -10   6  13      646.79     1009.28    123.71 o 
  -9   6  13     9106.74     9121.72    118.50 o 
  -8   6  13      819.00      679.02     61.67 o 
  -7   6  13     2852.22     2702.53     71.99 o 
  -6   6  13     6488.76     6156.03     85.87 o 
  -5   6  13     4550.75     4573.88     73.06 o 
  -4   6  13      256.64      240.46     36.66 o 
  -3   6  13     6978.38     6644.98     86.01 o 
  -2   6  13    13376.12    12990.46    148.47 o 
  -1   6  13      494.55      501.21     55.45 o 
   0   6  13      851.16      953.34     60.69 o 
   1   6  13      627.44      678.55     45.17 o 
   2   6  13     9379.20     9335.00    127.03 o 
   3   6  13     2100.43     1832.68     54.27 o 
   4   6  13       20.98       38.87     35.99 o 
   5   6  13      210.63      176.44     39.17 o 
   6   6  13     1592.95     1527.70     67.10 o 
   7   6  13     1114.25     1041.92     68.68 o 
   8   6  13      418.66      473.33     69.58 o 
   9   6  13     2726.38     2908.94    100.35 o 
  10   6  13     1946.66     1909.41     98.96 o 
  11   6  13     2415.69     2516.10    116.34 o 
 -10   7  13      110.52      128.02     74.54 o 
  -9   7  13     1071.40     1325.15     80.49 o 
  -8   7  13     7499.72     7823.35    132.35 o 
  -7   7  13     1502.16     1470.79     60.97 o 
  -6   7  13        1.38       -2.62     45.81 o 
  -5   7  13       28.89       98.13     42.44 o 
  -4   7  13     2208.30     2081.79     73.44 o 
  -3   7  13       11.67       78.66     53.29 o 
  -2   7  13     2786.83     2620.76    101.77 o 
  -1   7  13     1585.90     1628.08     50.17 o 
   0   7  13      143.92      108.79     32.92 o 
   1   7  13     8714.73     8575.18     99.10 o 
   2   7  13      101.43       68.20     33.94 o 
   3   7  13      147.79      128.35     37.23 o 
   4   7  13      308.53      298.64     42.23 o 
   5   7  13      416.37      435.47     45.10 o 
   6   7  13     2209.27     2156.11     73.74 o 
   7   7  13      366.08      423.56     68.58 o 
   8   7  13     2353.68     2317.42     84.60 o 
   9   7  13        2.42      104.13     83.76 o 
  10   7  13       30.77       35.92     95.80 o 
 -10   8  13       36.23       17.07     76.10 o 
  -9   8  13      306.43      261.09     68.34 o 
  -8   8  13      887.87      884.75     67.46 o 
  -7   8  13      797.08      808.82     62.31 o 
  -6   8  13     2327.56     2282.65     71.67 o 
  -5   8  13     3478.08     3493.69     74.42 o 
  -4   8  13     2676.90     2673.04     66.39 o 
  -3   8  13     2971.87     3172.31     73.90 o 
  -2   8  13       23.90      105.20     48.49 o 
  -1   8  13     7353.02     7361.41     96.64 o 
   0   8  13      730.50      703.33     33.42 o 
   1   8  13     2231.22     2329.71     53.77 o 
   2   8  13     1874.12     1763.08     44.84 o 
   3   8  13      914.75      870.49     38.55 o 
   4   8  13     1891.72     1744.40     54.47 o 
   5   8  13     4659.54     4715.58     75.98 o 
   6   8  13       98.24      325.50     53.32 o 
   7   8  13       40.11        5.46     68.88 o 
   8   8  13     1645.96     1680.24     85.09 o 
   9   8  13     1967.26     2014.40    100.94 o 
  10   8  13     1069.42     1221.66    210.18 o 
  -9   9  13     2145.42     2157.29    100.21 o 
  -8   9  13      803.37      854.23     84.15 o 
  -7   9  13     1198.57     1085.35     83.03 o 
  -6   9  13      472.12      444.83     63.45 o 
  -5   9  13      288.64      394.95     60.86 o 
  -4   9  13      798.08      765.69     59.04 o 
  -3   9  13        6.00       27.13     47.73 o 
  -2   9  13     3060.27     3078.06     99.94 o 
  -1   9  13     1463.68     1410.28     47.75 o 
   0   9  13     1068.88     1032.49     38.69 o 
   1   9  13     1070.60     1081.63     41.12 o 
   2   9  13      276.43      286.27     40.46 o 
   3   9  13     2707.09     2757.14     53.68 o 
   4   9  13     6894.14     6623.56    133.28 o 
   5   9  13     2973.05     2979.98     91.46 o 
   6   9  13     1613.17     1534.03     63.18 o 
   7   9  13      189.05      136.41     74.64 o 
   8   9  13     2494.41     2519.77     94.05 o 
   9   9  13     1612.38     1519.99    143.21 o 
  -9  10  13       10.40       -0.24     99.22 o 
  -8  10  13      111.38      132.62     92.11 o 
  -7  10  13     1152.13     1245.46     87.76 o 
  -6  10  13      819.37      790.63     74.57 o 
  -5  10  13      359.72      327.23     63.60 o 
  -4  10  13     1162.89     1165.00     59.75 o 
  -3  10  13        2.05       54.36     49.86 o 
  -2  10  13     2616.82     2449.37     95.15 o 
  -1  10  13     9207.91     9523.63     98.00 o 
   0  10  13     3052.19     2985.98     79.38 o 
   1  10  13      231.01      275.17     41.86 o 
   2  10  13    16218.99    16494.90    128.46 o 
   3  10  13      682.87      596.40     46.43 o 
   4  10  13      246.91      316.58     54.41 o 
   5  10  13      599.37      647.14     62.00 o 
   6  10  13     1469.44     1439.28     88.38 o 
   7  10  13        1.00       63.84     84.55 o 
   8  10  13      292.33      369.33     89.13 o 
  -8  11  13     1417.92     1335.79    110.69 o 
  -7  11  13       10.63      -14.31     95.28 o 
  -6  11  13      294.84      297.69     65.77 o 
  -5  11  13     3128.40     2962.12     75.05 o 
  -4  11  13      259.54      246.73     56.54 o 
  -3  11  13      116.17      106.93     55.55 o 
  -2  11  13      345.06      319.49     60.20 o 
  -1  11  13     7218.47     7330.48    151.46 o 
   0  11  13      216.77      159.85     48.53 o 
   1  11  13     8457.74     8401.16     80.81 o 
   2  11  13      918.25      802.77     53.11 o 
   3  11  13     3789.35     3694.53     88.42 o 
   4  11  13      438.01      377.82     58.82 o 
   5  11  13     2591.40     2527.27     74.34 o 
   6  11  13     1050.71      939.97     71.14 o 
   7  11  13        2.16       26.32     67.58 o 
   8  11  13       81.94      152.16    120.88 o 
  -7  12  13      126.58      109.08     84.87 o 
  -6  12  13     4190.62     4183.84    110.08 o 
  -5  12  13      379.56      488.55     75.06 o 
  -4  12  13      138.41      131.02     59.39 o 
  -3  12  13      579.67      581.88     61.18 o 
  -2  12  13     8662.51     8833.24    117.89 o 
  -1  12  13     2653.60     2629.75     84.90 o 
   0  12  13       83.72       30.35     71.73 o 
   1  12  13      187.67      153.55     50.71 o 
   2  12  13     7231.59     7388.31     88.27 o 
   3  12  13     1651.78     1724.57     61.78 o 
   4  12  13       25.67       51.52     61.51 o 
   5  12  13      107.36      288.25     83.56 o 
   6  12  13     5110.27     5071.08    123.87 o 
   7  12  13      341.24      317.85     74.74 o 
  -5  13  13     5134.58     5277.72    116.81 o 
  -4  13  13      195.00      127.85     73.40 o 
  -3  13  13      108.76      110.98     69.91 o 
  -2  13  13      450.15      474.19     68.09 o 
  -1  13  13      171.34      185.60     70.31 o 
   0  13  13      785.85      720.31     82.55 o 
   1  13  13      497.29      466.57     63.87 o 
   2  13  13       26.61       55.67     56.46 o 
   3  13  13       33.60       57.09     55.93 o 
   4  13  13      253.08      209.86     65.51 o 
   5  13  13      850.00      925.78     73.45 o 
  -3  14  13      278.13      286.35     75.62 o 
  -2  14  13     2479.06     2615.79     90.39 o 
  -1  14  13       24.99      138.04     91.86 o 
   0  14  13     1259.27     1266.08     92.60 o 
   1  14  13        9.72      -12.25     81.27 o 
   2  14  13      747.76      625.28     64.43 o 
   3  14  13     1141.64     1179.94     65.95 o 
 -12   0  14      938.70      833.32    136.63 o 
 -10   0  14       38.02       50.26    111.23 o 
  -8   0  14        6.75       19.98     88.21 o 
  -6   0  14    26107.12    26145.02    788.68 o 
  -4   0  14    28263.45    27926.12    300.17 o 
  -2   0  14    70499.51    73193.02    350.12 o 
   0   0  14     4499.94     4720.60    179.86 o 
   2   0  14     2443.48     2402.75     60.77 o 
   4   0  14    15819.84    15979.83    140.72 o 
   6   0  14     2522.61     2434.21    103.09 o 
   8   0  14        5.73      -54.95     94.68 o 
  10   0  14     4592.50     4647.00    162.46 o 
  12   0  14       70.82       41.91    129.22 o 
 -12   1  14      271.74      609.52    124.76 o 
 -11   1  14      753.24      859.60     90.90 o 
 -10   1  14       82.80       43.89     77.27 o 
  -9   1  14     2858.26     2638.27     89.02 o 
  -8   1  14     3740.06     3838.67    108.02 o 
  -7   1  14     1815.82     1986.26     88.53 o 
  -6   1  14     1751.48     1872.71     67.60 o 
  -5   1  14    41004.61    41899.36    552.00 o 
  -4   1  14     7099.09     7771.86     97.07 o 
  -3   1  14     6520.44     6514.15    136.61 o 
  -2   1  14     1947.16     1735.80     34.04 o 
  -1   1  14    59111.66    61157.15    611.52 o 
   0   1  14     4402.89     4346.68     60.69 o 
   1   1  14      257.32      257.60     36.95 o 
   2   1  14    20280.56    20542.86    236.24 o 
   3   1  14      362.63      335.67     39.38 o 
   4   1  14     1519.56     1328.59     40.44 o 
   5   1  14        4.13       -7.97     33.60 o 
   6   1  14     4313.38     4589.44     69.21 o 
   7   1  14      923.91      884.92     53.34 o 
   8   1  14      951.50      931.72     57.67 o 
   9   1  14     3072.67     2948.10     96.86 o 
  10   1  14       17.74       55.62     83.76 o 
  11   1  14       40.45       64.88     86.14 o 
  12   1  14     2075.85     2184.97    121.92 o 
 -12   2  14     2593.07     3010.66    224.95 o 
 -11   2  14      174.03      150.84     96.36 o 
 -10   2  14      448.30      487.67     82.06 o 
  -9   2  14        6.24      100.00     72.33 o 
  -8   2  14     3391.44     3350.33     74.98 o 
  -7   2  14      674.74      576.14     53.64 o 
  -6   2  14     1227.55     1153.56     51.76 o 
  -5   2  14     5472.74     5298.55     61.51 o 
  -4   2  14      298.12      329.99     39.92 o 
  -3   2  14      392.91      351.56     44.51 o 
  -2   2  14    12304.16    12185.98    122.36 o 
  -1   2  14     7603.49     8157.33    179.25 o 
   0   2  14      197.16      201.91     34.59 o 
   1   2  14    20336.32    20032.77    193.90 o 
   2   2  14    11148.83    10932.28    127.22 o 
   3   2  14     1521.44     1684.18     72.07 o 
   4   2  14      531.35      413.13     42.31 o 
   5   2  14     1016.36     1013.85     41.86 o 
   6   2  14    14564.88    14423.00    107.96 o 
   7   2  14     2555.65     2431.31     64.16 o 
   8   2  14     1377.28     1310.21     62.75 o 
   9   2  14     2688.20     2751.83     78.58 o 
  10   2  14     1802.46     1583.00     94.13 o 
  11   2  14      390.91      320.54     89.43 o 
  12   2  14      170.39      114.66    105.17 o 
 -12   3  14     1174.50     1205.05    109.52 o 
 -11   3  14      753.93      729.10     99.85 o 
 -10   3  14     1603.01     1859.88    101.46 o 
  -9   3  14     5934.83     5927.29    101.09 o 
  -8   3  14      708.05      685.59     60.68 o 
  -7   3  14       58.95       73.43     49.35 o 
  -6   3  14     2600.86     2514.09     56.45 o 
  -5   3  14       38.85       55.87     37.74 o 
  -4   3  14      821.71      686.96     42.41 o 
  -3   3  14      550.36      373.27     42.11 o 
  -2   3  14    18932.65    18901.17    212.37 o 
  -1   3  14      558.99      695.71     41.45 o 
   0   3  14     2153.98     2284.23     42.03 o 
   1   3  14      695.41      626.17     51.91 o 
   2   3  14     1269.68     1157.55     60.37 o 
   3   3  14    14765.10    14192.04    299.23 o 
   4   3  14     3127.94     3152.92     71.93 o 
   5   3  14     2904.81     2697.46     52.67 o 
   6   3  14      824.46      870.22     48.88 o 
   7   3  14      382.84      386.61     55.87 o 
   8   3  14     1526.05     1430.22     67.26 o 
   9   3  14      177.86      255.84     64.66 o 
  10   3  14     2528.63     2444.76    103.46 o 
  11   3  14     1305.95     1254.96     97.18 o 
 -11   4  14     1051.80     1036.77    134.69 o 
 -10   4  14       27.68      104.17     75.39 o 
  -9   4  14      289.70      250.22     68.78 o 
  -8   4  14     1907.34     1873.58     73.54 o 
  -7   4  14     2456.97     2403.28     57.86 o 
  -6   4  14      715.73      698.80     39.62 o 
  -5   4  14        6.97        6.13     38.59 o 
  -4   4  14      524.08      568.57     43.64 o 
  -3   4  14     4920.95     5540.95     80.51 o 
  -2   4  14     1617.40     1788.55     77.95 o 
  -1   4  14    10880.35    11078.02     85.80 o 
   0   4  14       39.78       15.99     55.11 o 
   1   4  14     9254.43     9840.63    141.12 o 
   2   4  14       12.36        0.41     55.24 o 
   3   4  14        6.42       53.40     51.34 o 
   4   4  14     1711.02     1786.61     62.25 o 
   5   4  14    24701.60    24514.86    314.74 o 
   6   4  14      274.05      328.07     53.77 o 
   7   4  14      808.68      673.06     59.94 o 
   8   4  14       22.58       69.93     69.08 o 
   9   4  14     9534.67     9361.44    182.64 o 
  10   4  14     1511.13     1638.21     82.52 o 
  11   4  14        5.51       17.94    125.96 o 
 -11   5  14      164.35      344.95    121.87 o 
 -10   5  14       90.65      120.94     74.43 o 
  -9   5  14     8356.10     8176.58    133.59 o 
  -8   5  14      802.95      786.61     54.53 o 
  -7   5  14      267.70      258.37     45.72 o 
  -6   5  14    18635.22    18042.06    163.51 o 
  -5   5  14     2493.93     2666.93     48.39 o 
  -4   5  14      364.75      305.11     37.37 o 
  -3   5  14      208.46      154.33     49.68 o 
  -2   5  14     2369.27     2308.32     58.92 o 
  -1   5  14     6420.62     7217.73    143.92 o 
   0   5  14    20708.25    22058.93    140.18 o 
   1   5  14      782.01      717.62     48.40 o 
   2   5  14      912.64     1079.33     52.07 o 
   3   5  14    17804.98    17600.68    177.06 o 
   4   5  14      592.97      480.59     45.97 o 
   5   5  14      464.94      494.95     53.10 o 
   6   5  14    10169.84    10166.80    199.86 o 
   7   5  14       13.47       66.53     58.07 o 
   8   5  14     6682.16     6618.11    146.28 o 
   9   5  14       55.38      138.30     82.08 o 
  10   5  14      162.95      204.39     85.69 o 
  11   5  14      442.31      411.92     98.79 o 
 -11   6  14      863.60      937.80    107.04 o 
 -10   6  14     4661.76     4479.05    166.63 o 
  -9   6  14        0.18      -42.33    115.22 o 
  -8   6  14     4129.88     4137.20    104.53 o 
  -7   6  14      152.02      133.98     52.57 o 
  -6   6  14     3603.12     3424.85     68.12 o 
  -5   6  14     1217.07     1146.09     45.15 o 
  -4   6  14     1570.76     1489.75     63.13 o 
  -3   6  14      249.02      240.58     52.51 o 
  -2   6  14     1435.77     1563.18     57.88 o 
  -1   6  14       70.16      136.86     45.31 o 
   0   6  14     1298.29     1367.55     47.50 o 
   1   6  14     3431.34     3297.97     60.69 o 
   2   6  14    17408.93    16726.15    125.86 o 
   3   6  14     1577.58     1485.85     77.90 o 
   4   6  14     4363.11     4285.20     57.92 o 
   5   6  14     1901.23     1798.38     49.77 o 
   6   6  14     5732.35     5842.66     89.63 o 
   7   6  14      127.38       92.29     63.54 o 
   8   6  14     1737.22     1651.41     77.36 o 
   9   6  14     1899.67     1842.28     95.52 o 
  10   6  14      243.89      261.40     87.68 o 
  11   6  14      195.52      282.03    102.62 o 
 -10   7  14     1161.07     1232.61    108.29 o 
  -9   7  14     7129.12     6846.80    135.05 o 
  -8   7  14     3703.70     3793.70     84.55 o 
  -7   7  14       16.77        3.57     51.93 o 
  -6   7  14     1092.49      920.12     51.41 o 
  -5   7  14     6716.11     6544.97     72.69 o 
  -4   7  14      521.35      574.45     42.25 o 
  -3   7  14       45.60       61.49     54.70 o 
  -2   7  14     5084.23     5137.83    134.32 o 
  -1   7  14    10444.06    10314.36    109.33 o 
   0   7  14      151.65      129.73     33.70 o 
   1   7  14      469.26      388.96     33.65 o 
   2   7  14     7225.17     6717.35     62.77 o 
   3   7  14     3814.89     3548.99     57.84 o 
   4   7  14     2486.16     2329.61     53.79 o 
   5   7  14     3579.30     3577.80     62.61 o 
   6   7  14      613.93      630.61     64.92 o 
   7   7  14       31.41       32.55     65.71 o 
   8   7  14      171.49      149.31     71.00 o 
   9   7  14      252.77      253.11     85.51 o 
  10   7  14       37.06       -7.72     99.91 o 
 -10   8  14      159.77      166.66     77.06 o 
  -9   8  14       19.58      -16.85     66.20 o 
  -8   8  14      206.12      191.64     63.13 o 
  -7   8  14     2272.20     2192.40     66.21 o 
  -6   8  14     2780.80     2809.93     74.48 o 
  -5   8  14     2306.84     2245.90     67.45 o 
  -4   8  14      347.52      326.77     53.80 o 
  -3   8  14      584.20      552.72     67.74 o 
  -2   8  14    12342.47    12268.58    154.53 o 
  -1   8  14     5375.66     5251.50     73.07 o 
   0   8  14        0.92        3.45     29.05 o 
   1   8  14     8278.38     7931.71     65.00 o 
   2   8  14     2550.60     2440.73     46.93 o 
   3   8  14      113.02       63.18     39.53 o 
   4   8  14       69.34       58.66     44.18 o 
   5   8  14        9.57      130.89     47.63 o 
   6   8  14     8205.50     8413.54    119.59 o 
   7   8  14      857.08      818.76     76.23 o 
   8   8  14        9.95       26.17     74.49 o 
   9   8  14        3.18      186.36    138.84 o 
  10   8  14     5669.79     5489.09    260.05 o 
  -9   9  14      196.87      213.93     84.56 o 
  -8   9  14      190.37      162.05     78.43 o 
  -7   9  14      563.48      680.80     79.42 o 
  -6   9  14      619.43      636.81     65.73 o 
  -5   9  14    13121.17    12751.92    132.71 o 
  -4   9  14      877.71      717.68     61.62 o 
  -3   9  14     3496.97     3538.71     65.92 o 
  -2   9  14      961.53     1033.08     57.49 o 
  -1   9  14     7667.62     7576.73     86.49 o 
   0   9  14     2243.30     2276.86     45.00 o 
   1   9  14     1057.21      976.80     43.44 o 
   2   9  14      546.68      528.19     42.13 o 
   3   9  14      555.47      492.44     48.44 o 
   4   9  14      257.07      254.77     47.33 o 
   5   9  14      174.94      179.95     51.97 o 
   6   9  14       23.33      153.11     55.68 o 
   7   9  14     2185.54     1961.59     94.09 o 
   8   9  14      776.50      790.08     83.65 o 
   9   9  14     3530.72     3510.85    120.82 o 
  -8  10  14       95.79       85.90     81.85 o 
  -7  10  14       29.54      -76.99     78.33 o 
  -6  10  14     1054.76      957.91     76.90 o 
  -5  10  14      533.84      573.26     66.07 o 
  -4  10  14     1431.61     1314.04     60.66 o 
  -3  10  14     5050.28     4920.61     97.25 o 
  -2  10  14     2460.27     2422.44     69.50 o 
  -1  10  14      789.44      705.35     57.89 o 
   0  10  14       54.74       58.51     44.06 o 
   1  10  14     9495.71     9410.27    127.21 o 
   2  10  14      899.40      922.46     49.38 o 
   3  10  14      741.29      690.06     54.98 o 
   4  10  14     1332.61     1380.46     61.65 o 
   5  10  14     2338.97     2184.38     78.63 o 
   6  10  14     2443.68     2364.98     84.38 o 
   7  10  14      129.43       97.77     84.99 o 
   8  10  14        4.20       86.95     80.92 o 
  -7  11  14      122.49       99.20     95.90 o 
  -6  11  14       38.04       -4.65     66.04 o 
  -5  11  14       44.69      144.29     60.59 o 
  -4  11  14      961.15      786.83     61.38 o 
  -3  11  14     1722.11     1651.30     64.17 o 
  -2  11  14     3389.90     3396.52     79.10 o 
  -1  11  14      160.15      133.93     58.56 o 
   0  11  14      213.58      216.29     51.77 o 
   1  11  14      128.77      123.93     45.97 o 
   2  11  14     3445.23     3463.36     64.77 o 
   3  11  14      365.43      425.44     57.98 o 
   4  11  14      649.13      616.89     59.97 o 
   5  11  14      325.31      412.97     62.12 o 
   6  11  14       19.08       98.77     65.38 o 
   7  11  14       58.79       62.17     89.59 o 
  -6  12  14     1076.94     1056.32     90.78 o 
  -5  12  14      306.68      288.25     73.95 o 
  -4  12  14     1824.21     1888.68     71.39 o 
  -3  12  14      936.45      933.34     65.13 o 
  -2  12  14     3325.75     3410.32     84.09 o 
  -1  12  14      266.97      266.90     61.88 o 
   0  12  14       39.11       68.47     71.14 o 
   1  12  14     1000.86      996.56     56.05 o 
   2  12  14        7.38       61.13     52.48 o 
   3  12  14        5.37      -13.81     58.34 o 
   4  12  14        6.05       -1.47     60.58 o 
   5  12  14     3830.70     3811.76    107.90 o 
   6  12  14       68.85      179.25     72.27 o 
  -5  13  14      896.43     1012.49     82.24 o 
  -4  13  14      271.83      286.78     74.36 o 
  -3  13  14      242.41      252.00     67.85 o 
  -2  13  14      560.94      731.53     69.18 o 
  -1  13  14     1067.87     1007.14     86.90 o 
   0  13  14     1857.37     2037.34     92.76 o 
   1  13  14      114.12      141.44     77.53 o 
   2  13  14       92.66       77.60     55.08 o 
   3  13  14      299.19      276.53     63.79 o 
   4  13  14      254.24      224.26     66.59 o 
   5  13  14      162.76      203.55     67.75 o 
  -3  14  14       45.71      101.77     75.63 o 
  -2  14  14       36.70       96.63     73.86 o 
  -1  14  14     2685.21     2833.97    115.00 o 
   0  14  14     1052.89     1084.85     90.79 o 
   1  14  14       20.93       72.62     81.63 o 
   2  14  14     1149.41     1147.89     66.99 o 
   3  14  14      568.33      686.28     69.95 o 
 -11   0  15     6085.09     6486.77    179.60 o 
  -9   0  15       83.37      186.55    129.74 o 
  -7   0  15       90.26      121.72     86.36 o 
  -5   0  15    18587.62    18549.94    154.67 o 
  -3   0  15    13780.02    13524.84    107.88 o 
  -1   0  15    22748.04    23288.96    347.11 o 
   1   0  15      330.85      436.25     62.40 o 
   3   0  15     1606.96     1727.72     72.13 o 
   5   0  15     6938.63     6598.29    123.64 o 
   7   0  15     5404.34     5500.46    128.45 o 
   9   0  15    19325.40    19749.50    247.08 o 
  11   0  15       51.29      -11.62    128.45 o 
 -12   1  15      383.94      651.55    131.18 o 
 -11   1  15      526.05      641.74    110.21 o 
 -10   1  15       43.65       37.14     78.99 o 
  -9   1  15     2384.58     2354.78     88.02 o 
  -8   1  15      310.29      273.32     68.46 o 
  -7   1  15     2991.23     2819.06     76.01 o 
  -6   1  15    10962.45    10574.88    150.78 o 
  -5   1  15     4779.54     4803.27     68.03 o 
  -4   1  15      489.18      484.73     33.20 o 
  -3   1  15       17.10       35.12     43.77 o 
  -2   1  15    76899.45    83035.31    565.73 o 
  -1   1  15      316.18      808.36     51.59 o 
   0   1  15     4583.13     4403.51     80.81 o 
   1   1  15        9.55       24.25     40.27 o 
   2   1  15    10965.17    11018.58     82.24 o 
   3   1  15    11957.79    12086.36    138.36 o 
   4   1  15      685.70      812.51     60.80 o 
   5   1  15     6303.07     6095.17     86.67 o 
   6   1  15    13735.75    13438.64     86.67 o 
   7   1  15     1672.51     1565.71     58.96 o 
   8   1  15      887.83      896.95     58.97 o 
   9   1  15     1163.99     1112.92     85.36 o 
  10   1  15     4539.89     4498.83    160.21 o 
  11   1  15      779.31      790.55     93.31 o 
  12   1  15      165.64      125.19     92.76 o 
 -12   2  15      592.31      898.03    138.51 o 
 -11   2  15        6.93      186.60    139.72 o 
 -10   2  15     1890.50     1819.01     91.56 o 
  -9   2  15     4049.51     3978.63     98.44 o 
  -8   2  15     4387.31     4786.11     94.74 o 
  -7   2  15       21.22       14.12     51.11 o 
  -6   2  15     3429.28     3393.45     60.48 o 
  -5   2  15      304.59      261.40     40.20 o 
  -4   2  15       40.74       72.44     30.87 o 
  -3   2  15       36.59       93.38     42.37 o 
  -2   2  15     1167.67     1271.51     42.54 o 
  -1   2  15    22690.72    23569.83    124.52 o 
   0   2  15      902.22      954.65     41.23 o 
   1   2  15    15803.55    15346.35    189.45 o 
   2   2  15     9050.12     9333.53     96.73 o 
   3   2  15      431.85      274.39     38.64 o 
   4   2  15     2865.44     2652.82     62.08 o 
   5   2  15     2816.54     2753.36     68.24 o 
   6   2  15    11302.68    11154.90     95.34 o 
   7   2  15       17.21       -1.37     50.92 o 
   8   2  15      343.91      381.27     59.79 o 
   9   2  15     2161.38     1980.67     73.42 o 
  10   2  15       10.09       59.92     85.77 o 
  11   2  15        1.19      -34.38     88.77 o 
  12   2  15     1651.32     1319.74    116.02 o 
 -11   3  15      858.07      815.74    105.28 o 
 -10   3  15     2278.10     2277.68    102.97 o 
  -9   3  15      849.93      923.77     74.31 o 
  -8   3  15      365.90      370.20     59.45 o 
  -7   3  15       20.97       29.87     51.01 o 
  -6   3  15     1594.41     1566.75     53.95 o 
  -5   3  15     8880.46     8289.05    114.52 o 
  -4   3  15     7908.29     7950.08     78.74 o 
  -3   3  15     1704.77     1546.05     67.86 o 
  -2   3  15     3594.93     4033.75     70.10 o 
  -1   3  15     5535.18     4812.39     73.35 o 
   0   3  15     7180.73     7397.16    121.75 o 
   1   3  15      593.40      531.21     55.17 o 
   2   3  15     6030.10     5695.26     99.54 o 
   3   3  15     4792.69     4431.68     95.32 o 
   4   3  15      406.56      344.88     42.81 o 
   5   3  15     2246.07     2465.53     52.81 o 
   6   3  15       37.14       70.99     44.51 o 
   7   3  15      727.33      708.86     59.35 o 
   8   3  15      161.26       61.19     59.49 o 
   9   3  15      690.69      672.65     70.64 o 
  10   3  15       19.88       31.40     85.79 o 
  11   3  15        7.65       36.23     89.17 o 
 -11   4  15     1369.56     1256.88    150.08 o 
 -10   4  15     1354.85     1257.39     82.73 o 
  -9   4  15        9.07       23.91     68.69 o 
  -8   4  15       76.37      104.43     63.18 o 
  -7   4  15     1869.10     1703.80     74.52 o 
  -6   4  15      834.00      786.24     40.19 o 
  -5   4  15     3697.94     3702.07     58.59 o 
  -4   4  15    14332.26    14441.09     86.07 o 
  -3   4  15     2917.87     3039.37     64.85 o 
  -2   4  15     4470.51     3947.76    131.28 o 
  -1   4  15     2947.81     2942.50     61.27 o 
   0   4  15    15642.37    15917.56    167.64 o 
   1   4  15      121.39      197.31     53.88 o 
   2   4  15     4280.51     4216.88     66.62 o 
   3   4  15      661.50      634.79     55.61 o 
   4   4  15     7072.62     6742.72    113.72 o 
   5   4  15      366.21      345.70     48.52 o 
   6   4  15      691.08      726.72     56.88 o 
   7   4  15     1109.68     1068.76     71.46 o 
   8   4  15     3448.28     3201.30    105.27 o 
   9   4  15      239.85      303.96     80.49 o 
  10   4  15     3734.95     3606.06    154.18 o 
  11   4  15        2.41       49.68    108.97 o 
 -11   5  15        2.77       17.70     80.26 o 
 -10   5  15      414.15      425.49     78.04 o 
  -9   5  15     2059.52     2091.59    118.99 o 
  -8   5  15        2.98        5.77     61.89 o 
  -7   5  15     1183.48     1217.91     52.76 o 
  -6   5  15      650.22      668.78     44.13 o 
  -5   5  15    20395.55    20070.60    198.68 o 
  -4   5  15       78.13       53.21     31.21 o 
  -3   5  15      937.82      804.71     53.59 o 
  -2   5  15     1824.32     1770.10     56.86 o 
  -1   5  15    65945.26    67377.45    605.26 o 
   0   5  15     5540.92     5437.37    110.24 o 
   1   5  15      149.23      180.35     44.43 o 
   2   5  15     8854.71     8804.88    121.62 o 
   3   5  15     5516.44     5563.33     83.23 o 
   4   5  15      318.87      260.68     44.99 o 
   5   5  15     3709.76     3594.90    109.45 o 
   6   5  15       26.25      133.48     57.07 o 
   7   5  15       58.24       60.23     59.02 o 
   8   5  15      790.28      759.54     78.21 o 
   9   5  15        5.37       16.11     80.38 o 
  10   5  15      113.80      148.22     85.40 o 
  11   5  15     1294.16     1374.97    108.41 o 
 -11   6  15       29.87      106.97    102.48 o 
 -10   6  15       80.64      238.53     93.31 o 
  -9   6  15     2604.11     2860.89    133.65 o 
  -8   6  15      904.86      992.57    116.61 o 
  -7   6  15       96.22      146.49     55.71 o 
  -6   6  15      465.22      426.96     41.04 o 
  -5   6  15     1296.12     1400.74     43.14 o 
  -4   6  15     5594.53     5410.04     55.25 o 
  -3   6  15       47.87       52.40     52.23 o 
  -2   6  15      258.35      195.54     49.62 o 
  -1   6  15     7343.53     7416.21    140.18 o 
   0   6  15      672.20      678.77     64.24 o 
   1   6  15    14447.39    14282.15    221.48 o 
   2   6  15    10540.73    10889.22    122.26 o 
   3   6  15     7750.55     7436.29    124.91 o 
   4   6  15       61.77       42.49     35.91 o 
   5   6  15     7781.55     7686.15     92.44 o 
   6   6  15      252.30      296.76     59.85 o 
   7   6  15     1703.71     1686.16     73.38 o 
   8   6  15      243.18      269.48     78.10 o 
   9   6  15     1252.45     1072.13     90.49 o 
  10   6  15      970.02     1104.79     96.46 o 
  11   6  15       24.05       -7.76     97.17 o 
 -10   7  15     1018.70     1116.01    104.84 o 
  -9   7  15     1031.78     1051.77     96.09 o 
  -8   7  15      384.04      296.43     67.16 o 
  -7   7  15        9.50       49.16     52.89 o 
  -6   7  15     1697.66     1803.60     57.83 o 
  -5   7  15     1504.85     1447.56     50.87 o 
  -4   7  15    10299.94    10190.94    143.30 o 
  -3   7  15    10203.60    10358.63    181.04 o 
  -2   7  15    15184.09    15493.06    183.91 o 
  -1   7  15       20.87       47.19     34.95 o 
   0   7  15      776.30      732.63     38.77 o 
   1   7  15     5679.47     5802.08     76.93 o 
   2   7  15     7786.08     7321.68    116.07 o 
   3   7  15     4587.81     4381.76     58.67 o 
   4   7  15       52.19       52.20     41.21 o 
   5   7  15       57.53       55.30     56.60 o 
   6   7  15     5265.08     5303.42     92.91 o 
   7   7  15      334.12      282.29     67.99 o 
   8   7  15       32.36       11.44     72.54 o 
   9   7  15      584.95      650.66     89.99 o 
  10   7  15     1118.98     1179.63     98.22 o 
 -10   8  15      344.09      409.56    113.66 o 
  -9   8  15      877.56      749.78     76.60 o 
  -8   8  15     1490.35     1415.72     72.52 o 
  -7   8  15       71.03       80.77     53.91 o 
  -6   8  15      247.85      251.62     59.35 o 
  -5   8  15     7467.22     7283.18    143.59 o 
  -4   8  15     1164.85     1160.08     59.87 o 
  -3   8  15     3130.64     3034.17    117.61 o 
  -2   8  15      639.09      669.66     51.58 o 
  -1   8  15     2770.03     2712.68     52.29 o 
   0   8  15     1329.14     1393.22     44.89 o 
   1   8  15      165.90      172.62     32.24 o 
   2   8  15     1039.11      974.59     38.16 o 
   3   8  15     1936.02     1934.95     57.48 o 
   4   8  15      222.29      172.28     44.89 o 
   5   8  15     4045.91     3967.41     69.53 o 
   6   8  15     5763.59     5962.57    139.58 o 
   7   8  15     1403.21     1337.16     78.69 o 
   8   8  15      406.50      387.08     77.76 o 
   9   8  15     5915.10     6298.54    148.41 o 
  10   8  15      175.48      535.47    181.13 o 
  -9   9  15      934.64      962.35     89.51 o 
  -8   9  15       91.05      102.27     78.99 o 
  -7   9  15      765.39      633.69     79.86 o 
  -6   9  15     7327.69     7297.71    101.62 o 
  -5   9  15     1041.98     1029.78     65.36 o 
  -4   9  15     1254.18     1172.20     64.12 o 
  -3   9  15      390.14      339.39     56.31 o 
  -2   9  15     6191.25     6217.65    118.97 o 
  -1   9  15       52.91      121.07     49.75 o 
   0   9  15      512.80      488.31     43.14 o 
   1   9  15      190.75      170.41     38.97 o 
   2   9  15      626.91      597.46     41.66 o 
   3   9  15      221.54      230.27     46.81 o 
   4   9  15       17.62       73.32     46.30 o 
   5   9  15       28.40       83.97     51.72 o 
   6   9  15     7948.47     7863.35    114.07 o 
   7   9  15       28.73      118.04     75.00 o 
   8   9  15     2490.79     2248.52     93.42 o 
   9   9  15       15.60      142.64    113.60 o 
  -8  10  15     4383.09     4346.10    116.11 o 
  -7  10  15        5.20      -17.36     77.56 o 
  -6  10  15      593.33      539.91     68.67 o 
  -5  10  15     1979.39     1828.50     84.88 o 
  -4  10  15      126.90      144.10     55.66 o 
  -3  10  15        6.12       30.73     52.21 o 
  -2  10  15     1351.65     1296.34     64.61 o 
  -1  10  15      235.44      271.93     55.29 o 
   0  10  15      947.50      886.69     50.08 o 
   1  10  15        5.36       46.49     40.64 o 
   2  10  15     1701.28     1782.00     65.10 o 
   3  10  15      802.07      732.34     55.46 o 
   4  10  15     2956.72     2927.09     78.21 o 
   5  10  15      798.93     1011.02     79.88 o 
   6  10  15     2614.76     2583.40     99.07 o 
   7  10  15      485.38      415.54     82.44 o 
   8  10  15      274.24      327.89     84.30 o 
  -7  11  15     1737.29     1824.78     98.27 o 
  -6  11  15       44.51       74.56     74.61 o 
  -5  11  15     7043.23     7007.71     95.54 o 
  -4  11  15     1145.45     1168.26     65.58 o 
  -3  11  15     1831.96     1876.96     66.46 o 
  -2  11  15     2118.52     2220.71     74.30 o 
  -1  11  15     2195.03     2062.37     70.08 o 
   0  11  15      504.07      515.91     54.95 o 
   1  11  15     1055.77     1018.62     58.30 o 
   2  11  15     1112.40     1140.03     52.44 o 
   3  11  15     7379.51     7321.38    101.29 o 
   4  11  15     1695.54     1694.16     67.59 o 
   5  11  15       55.52       89.67     60.57 o 
   6  11  15       61.06       63.92     65.29 o 
   7  11  15      630.05      649.18     94.78 o 
  -6  12  15      622.42      557.22     78.47 o 
  -5  12  15     1419.47     1329.29     76.40 o 
  -4  12  15     2556.91     2659.90     76.98 o 
  -3  12  15     2020.04     1998.27     70.61 o 
  -2  12  15      282.81      268.10     64.44 o 
  -1  12  15       27.53      118.85     60.71 o 
   0  12  15     1480.28     1583.19     97.56 o 
   1  12  15      204.64      186.67     61.72 o 
   2  12  15     1202.20     1234.95     58.49 o 
   3  12  15        9.39       70.20     59.59 o 
   4  12  15      171.14      193.07     61.44 o 
   5  12  15      585.60      525.06     73.21 o 
   6  12  15      749.58      795.04     70.93 o 
  -5  13  15     3089.55     3088.08    127.99 o 
  -4  13  15      142.44       84.41     73.04 o 
  -3  13  15       27.35       25.17     67.07 o 
  -2  13  15      896.26      892.50     79.59 o 
  -1  13  15     5844.33     6152.28    121.24 o 
   0  13  15       14.56       81.84     77.95 o 
   1  13  15       16.70       34.75     75.66 o 
   2  13  15       17.10       15.70     54.82 o 
   3  13  15      670.14      590.82     66.08 o 
   4  13  15      233.49      231.04     66.94 o 
   5  13  15     2532.52     2598.84     93.71 o 
  -2  14  15      716.55      695.65     84.41 o 
  -1  14  15     2427.80     2194.61    100.56 o 
   0  14  15       19.41       77.43     81.11 o 
   1  14  15     1251.40     1236.01     90.86 o 
   2  14  15      139.35      126.67     69.52 o 
 -12   0  16     7644.15     7942.21    201.18 o 
 -10   0  16      675.37      531.63    118.23 o 
  -8   0  16     2816.17     2707.95    116.99 o 
  -6   0  16    13932.89    13341.03    161.83 o 
  -4   0  16    15642.46    15816.73    128.74 o 
  -2   0  16     6611.97     6717.76    195.06 o 
   0   0  16    26442.11    26119.61    322.87 o 
   2   0  16      274.75      348.53     50.17 o 
   4   0  16      413.34      553.80     45.46 o 
   6   0  16     6580.10     6388.55     95.68 o 
   8   0  16     2766.39     2889.34    126.69 o 
  10   0  16      100.07       73.90    120.94 o 
  12   0  16      345.64      191.17    133.89 o 
 -12   1  16     1325.51     1280.17    114.95 o 
 -11   1  16     3082.60     3100.82    108.09 o 
 -10   1  16      542.45      524.65     83.61 o 
  -9   1  16      358.56      246.75     76.19 o 
  -8   1  16     3411.07     3445.19     87.76 o 
  -7   1  16     1570.53     1557.24     69.99 o 
  -6   1  16     1695.10     1767.33     56.75 o 
  -5   1  16     1245.56     1335.86     63.54 o 
  -4   1  16     5679.33     5732.35     61.10 o 
  -3   1  16     1488.72     1427.81     43.28 o 
  -2   1  16      963.77     1070.09     34.29 o 
  -1   1  16    24057.95    23882.13    166.34 o 
   0   1  16      435.75      393.90     43.08 o 
   1   1  16      184.38      202.91     42.89 o 
   2   1  16     7959.15     7617.88    168.59 o 
   3   1  16     9665.00    10167.42     91.26 o 
   4   1  16     1132.62      952.16     38.51 o 
   5   1  16     4270.26     4289.59     90.53 o 
   6   1  16     6429.97     6466.65     68.78 o 
   7   1  16     1001.04      861.98     56.70 o 
   8   1  16      554.87      567.34     58.24 o 
   9   1  16     6388.03     6214.54    118.57 o 
  10   1  16      272.78      246.53     86.72 o 
  11   1  16      244.67      266.10     92.30 o 
  12   1  16        4.83        5.13     94.76 o 
 -11   2  16     1440.86     1283.35    105.88 o 
 -10   2  16      105.65      128.37     78.95 o 
  -9   2  16     7351.90     7614.38    142.81 o 
  -8   2  16     6236.36     6225.35     90.89 o 
  -7   2  16      685.66      722.05     62.82 o 
  -6   2  16      457.86      423.04     46.42 o 
  -5   2  16      980.59      948.70     45.91 o 
  -4   2  16     8208.56     8175.95    119.96 o 
  -3   2  16      989.05      863.77     50.41 o 
  -2   2  16    14266.78    14021.99    168.70 o 
  -1   2  16     6007.69     6470.96    124.31 o 
   0   2  16      887.68      880.70     42.51 o 
   1   2  16      780.61      582.58     39.24 o 
   2   2  16     5935.17     5991.06    127.52 o 
   3   2  16     7513.46     7313.45    106.68 o 
   4   2  16       80.56      162.07     36.35 o 
   5   2  16     4524.19     4119.62     57.77 o 
   6   2  16     1781.28     1748.79     49.05 o 
   7   2  16     1330.06     1427.86     70.88 o 
   8   2  16     2483.37     2368.26     71.75 o 
   9   2  16      330.66      314.15     65.48 o 
  10   2  16      226.72      208.09     87.49 o 
  11   2  16      333.79      449.77     92.22 o 
 -11   3  16      243.05      292.32    120.39 o 
 -10   3  16      874.48      970.62     96.90 o 
  -9   3  16     1085.91     1172.78     72.43 o 
  -8   3  16      185.48      238.27     60.38 o 
  -7   3  16      104.30      103.06     53.26 o 
  -6   3  16     6710.08     6588.02     98.28 o 
  -5   3  16     4034.59     3951.08     63.73 o 
  -4   3  16     5876.13     5897.34     68.33 o 
  -3   3  16     1038.43     1043.15     41.22 o 
  -2   3  16    24911.16    24521.12    174.35 o 
  -1   3  16     3907.71     3898.97    101.23 o 
   0   3  16     4769.72     4807.69     57.98 o 
   1   3  16    26980.44    28019.38    212.31 o 
   2   3  16     7026.90     6222.13     90.56 o 
   3   3  16      718.97      773.93     58.11 o 
   4   3  16      479.06      464.80     42.60 o 
   5   3  16        3.01       46.88     40.97 o 
   6   3  16     2561.59     2319.57     57.12 o 
   7   3  16     2234.49     2225.92     68.79 o 
   8   3  16      312.97      259.49     61.27 o 
   9   3  16      233.81      222.02     67.53 o 
  10   3  16     2699.07     2539.93    107.18 o 
  11   3  16      282.64      257.46     93.99 o 
 -11   4  16      826.39     1103.28    130.50 o 
 -10   4  16      372.32      523.69     82.76 o 
  -9   4  16      479.58      418.14     73.59 o 
  -8   4  16       80.17       83.11     64.33 o 
  -7   4  16      910.88     1052.89     59.27 o 
  -6   4  16     1915.46     1775.87     55.47 o 
  -5   4  16    15722.56    15656.43    286.73 o 
  -4   4  16      488.34      551.07     38.81 o 
  -3   4  16     5508.05     5203.86    135.63 o 
  -2   4  16     4866.27     5370.40     85.47 o 
  -1   4  16    14128.16    13611.98    121.11 o 
   0   4  16      126.90      115.09     28.22 o 
   1   4  16      925.34      894.59     62.42 o 
   2   4  16     1777.35     1719.73     55.12 o 
   3   4  16     1885.73     2072.49     67.46 o 
   4   4  16     3327.73     3510.66     64.05 o 
   5   4  16      242.98      201.60     49.00 o 
   6   4  16     5321.65     5409.43     82.51 o 
   7   4  16     3136.99     3137.91     85.58 o 
   8   4  16     1352.37     1321.85     81.99 o 
   9   4  16    12498.63    12774.11    146.56 o 
  10   4  16      216.76      173.41     82.78 o 
  11   4  16      905.69      721.64    116.38 o 
 -11   5  16      222.87      240.69     97.09 o 
 -10   5  16     1452.65     1353.37     95.59 o 
  -9   5  16     2635.22     2645.62     88.99 o 
  -8   5  16      407.78      424.65     66.59 o 
  -7   5  16      848.90      849.67     63.14 o 
  -6   5  16     1867.21     1798.15     56.85 o 
  -5   5  16     3203.42     3178.03     53.46 o 
  -4   5  16     3910.85     3728.64     51.43 o 
  -3   5  16      180.28      185.82     40.60 o 
  -2   5  16    20587.42    19894.22    179.14 o 
  -1   5  16     1047.38     1359.12     61.78 o 
   0   5  16        0.60       41.38     63.48 o 
   1   5  16     6634.49     6650.30     78.69 o 
   2   5  16     2286.83     2037.93     61.08 o 
   3   5  16     1589.39     1582.25     73.56 o 
   4   5  16      713.85      599.90     49.76 o 
   5   5  16      865.65      838.45     56.14 o 
   6   5  16     7114.06     6988.74    101.91 o 
   7   5  16      326.37      349.26     64.02 o 
   8   5  16        7.02       -3.54     74.73 o 
   9   5  16      659.36      747.96     84.98 o 
  10   5  16     7141.59     7620.22    146.22 o 
  11   5  16       14.66       27.63     88.43 o 
 -10   6  16       11.39        1.00     96.47 o 
  -9   6  16     1077.17     1336.05    101.17 o 
  -8   6  16     6613.67     6712.58    149.68 o 
  -7   6  16      943.62      877.49     51.35 o 
  -6   6  16     1944.88     1813.35     50.79 o 
  -5   6  16     8857.95     8789.24     93.73 o 
  -4   6  16    11451.63    11288.11     87.51 o 
  -3   6  16       61.47       59.71     41.25 o 
  -2   6  16     2278.99     2255.11     64.97 o 
  -1   6  16     7963.75     7944.66    147.02 o 
   0   6  16      175.96      182.49     35.74 o 
   1   6  16     1533.56     1460.70     43.35 o 
   2   6  16     4983.65     4706.98     79.77 o 
   3   6  16     4403.91     4282.82     68.87 o 
   4   6  16     2130.15     2109.02     48.79 o 
   5   6  16        9.73       68.00     54.82 o 
   6   6  16     4043.45     3995.41     82.34 o 
   7   6  16      418.12      381.48     65.99 o 
   8   6  16       88.99       43.04     77.93 o 
   9   6  16      694.12      810.19     87.87 o 
  10   6  16      120.18       97.77     89.36 o 
 -10   7  16      591.96      723.02    102.02 o 
  -9   7  16      929.55      994.65     98.20 o 
  -8   7  16     1184.99     1119.81     72.62 o 
  -7   7  16     1713.39     1750.72     62.16 o 
  -6   7  16       68.25      100.17     47.95 o 
  -5   7  16     2643.73     2645.01     58.92 o 
  -4   7  16     1619.99     1566.70     49.60 o 
  -3   7  16        6.50       28.01     57.84 o 
  -2   7  16      263.15      282.29     56.85 o 
  -1   7  16     4062.77     3711.82     59.07 o 
   0   7  16      256.74      253.57     36.36 o 
   1   7  16     4033.68     3746.22     51.04 o 
   2   7  16     9591.17     9699.90    101.89 o 
   3   7  16      282.94      262.01     38.38 o 
   4   7  16       17.90       11.09     39.76 o 
   5   7  16       37.91       75.68     56.64 o 
   6   7  16     5670.57     5822.69    133.72 o 
   7   7  16     1875.55     1961.90     84.22 o 
   8   7  16      886.62      757.19     75.64 o 
   9   7  16     2448.63     2450.84    103.50 o 
  10   7  16      457.03      592.47     96.82 o 
  -9   8  16      381.22      349.05     91.46 o 
  -8   8  16     1196.51     1175.64     89.45 o 
  -7   8  16       70.45       94.15     53.41 o 
  -6   8  16     2449.79     2340.75    100.14 o 
  -5   8  16     2931.42     2986.15     77.71 o 
  -4   8  16      426.46      470.93     58.26 o 
  -3   8  16      256.70      161.15     61.97 o 
  -2   8  16     2112.76     2087.55     71.93 o 
  -1   8  16        6.52      132.71     40.21 o 
   0   8  16     2093.68     1995.88     48.58 o 
   1   8  16       90.78       71.94     31.20 o 
   2   8  16      582.06      437.56     40.72 o 
   3   8  16       16.48        9.76     40.25 o 
   4   8  16        0.47        4.54     42.14 o 
   5   8  16      451.57      412.80     63.67 o 
   6   8  16     2352.94     2234.53     83.09 o 
   7   8  16      177.91      212.06     73.64 o 
   8   8  16     1871.40     1895.06     87.32 o 
   9   8  16     1587.39     1650.79    165.31 o 
  -9   9  16      241.54      174.88     89.23 o 
  -8   9  16      387.50      390.49     81.99 o 
  -7   9  16      984.25     1016.27     83.81 o 
  -6   9  16     2411.91     2214.40     77.26 o 
  -5   9  16       36.54       55.18     60.12 o 
  -4   9  16      144.17       92.54     59.27 o 
  -3   9  16      114.63      129.05     66.78 o 
  -2   9  16     3860.68     3750.21     90.03 o 
  -1   9  16     8753.30     8360.98    106.50 o 
   0   9  16      472.64      406.62     43.01 o 
   1   9  16      877.74      840.01     42.93 o 
   2   9  16     5695.50     5581.28     73.04 o 
   3   9  16     5094.28     5085.99     76.63 o 
   4   9  16     1524.27     1597.59     55.98 o 
   5   9  16     5962.75     6005.46     83.51 o 
   6   9  16     1184.33     1424.65    190.92 o 
   7   9  16      126.34      134.64     76.31 o 
   8   9  16        4.51      135.87     85.30 o 
   9   9  16     1551.52     1459.98    101.99 o 
  -8  10  16      280.71      249.54     84.85 o 
  -7  10  16      430.25      386.66     82.15 o 
  -6  10  16     1230.10     1332.58     74.93 o 
  -5  10  16     1185.13     1159.04     70.62 o 
  -4  10  16      820.04      827.33     60.23 o 
  -3  10  16      395.89      343.66     53.99 o 
  -2  10  16       44.83       66.43     56.38 o 
  -1  10  16     2323.91     2171.32     67.29 o 
   0  10  16     3397.50     3425.43     98.45 o 
   1  10  16     1724.39     1787.45     58.83 o 
   2  10  16      905.01      912.45     56.56 o 
   3  10  16    10795.12    11287.16    154.56 o 
   4  10  16      169.90      173.52     53.81 o 
   5  10  16     5820.45     5847.46     87.20 o 
   6  10  16        5.42       50.80     75.59 o 
   7  10  16      119.31      175.36     80.26 o 
   8  10  16      676.13      740.39     86.25 o 
  -7  11  16      541.10      487.66     87.81 o 
  -6  11  16     1858.28     1806.94     89.81 o 
  -5  11  16       98.75      127.55     61.70 o 
  -4  11  16      257.94      246.44     60.44 o 
  -3  11  16       70.12       67.76     57.45 o 
  -2  11  16     1312.62     1292.76     67.99 o 
  -1  11  16        0.16       21.18     57.18 o 
   0  11  16        4.63       21.71     60.38 o 
   1  11  16     1260.76     1299.13     61.49 o 
   2  11  16    12333.55    12780.09    187.78 o 
   3  11  16      225.70      232.72     55.78 o 
   4  11  16      915.46      835.78     62.51 o 
   5  11  16        0.73       30.95     59.61 o 
   6  11  16     5982.22     6083.58    115.78 o 
   7  11  16      728.08      612.75     94.31 o 
  -6  12  16      294.34      307.63     77.97 o 
  -5  12  16     5064.01     4930.24    107.69 o 
  -4  12  16       44.06       79.43     61.69 o 
  -3  12  16      250.47      254.65     60.93 o 
  -2  12  16     1070.67     1023.35     71.03 o 
  -1  12  16     5007.02     5310.75    100.52 o 
   0  12  16     1656.65     1574.34     76.19 o 
   1  12  16      175.21      161.84     61.91 o 
   2  12  16      343.72      282.56     60.56 o 
   3  12  16     1026.89     1046.24     65.90 o 
   4  12  16      463.40      439.80     64.26 o 
   5  12  16      555.28      419.40     65.50 o 
   6  12  16      588.40      585.63     86.16 o 
  -4  13  16     1357.78     1275.79     72.78 o 
  -3  13  16      196.32      138.97     67.66 o 
  -2  13  16     6802.19     6993.42    120.40 o 
  -1  13  16      918.96      860.19     86.75 o 
   0  13  16       84.53      125.64     77.28 o 
   1  13  16      285.61      314.44     78.04 o 
   2  13  16      521.88      562.63     83.87 o 
   3  13  16      411.53      373.05     64.65 o 
   4  13  16     1953.02     1897.22     77.08 o 
  -2  14  16       48.91       38.45     82.41 o 
  -1  14  16      896.71      938.69     91.48 o 
   0  14  16        4.47       41.59     82.76 o 
   1  14  16       20.93        1.68     79.60 o 
   2  14  16      228.44      290.12     79.49 o 
 -11   0  17      557.62      350.49    127.73 o 
  -9   0  17      565.12      545.26    111.13 o 
  -7   0  17      665.67      530.73     88.02 o 
  -5   0  17    16829.65    16412.07    169.17 o 
  -3   0  17     4594.80     4566.20     59.09 o 
  -1   0  17    43822.44    42066.68   1105.44 o 
   1   0  17     1683.12     1644.90     77.07 o 
   3   0  17    15261.62    15138.34    341.37 o 
   5   0  17     6690.89     6606.74    145.81 o 
   7   0  17     4383.06     4210.96    100.02 o 
   9   0  17     1518.29     1626.88    129.80 o 
  11   0  17     1288.48     1139.92    152.68 o 
 -11   1  17      353.96     1141.18    328.75 o 
 -10   1  17       58.36      162.87     82.25 o 
  -9   1  17     2076.76     2026.42    123.94 o 
  -8   1  17     5898.32     6171.16    145.28 o 
  -7   1  17       25.01       96.97     62.19 o 
  -6   1  17       95.25      102.35     44.99 o 
  -5   1  17     7118.84     7277.83     87.09 o 
  -4   1  17    11464.76    12100.66    114.42 o 
  -3   1  17      692.41      760.64     34.02 o 
  -2   1  17    23346.61    22952.04    250.97 o 
  -1   1  17     3099.13     3176.88     75.58 o 
   0   1  17     7705.35     7265.49     79.53 o 
   1   1  17     3341.84     3285.81     63.35 o 
   2   1  17     7102.85     6911.22     79.82 o 
   3   1  17      198.24      124.44     32.98 o 
   4   1  17     2332.09     2390.56     68.57 o 
   5   1  17       16.05       38.49     37.64 o 
   6   1  17     3175.32     3060.82     56.23 o 
   7   1  17     5030.49     4847.40     92.77 o 
   8   1  17      102.66       86.37     56.57 o 
   9   1  17      390.70      456.10     82.95 o 
  10   1  17     5508.35     5513.14    124.04 o 
  11   1  17       32.92       81.01     91.04 o 
 -11   2  17        4.71      206.73     99.42 o 
 -10   2  17      397.04      454.83     84.93 o 
  -9   2  17     4301.62     4396.09    103.05 o 
  -8   2  17      106.86       66.10     60.20 o 
  -7   2  17     1315.40     1261.81     61.31 o 
  -6   2  17      634.58      602.89     48.94 o 
  -5   2  17     3899.74     3923.20     75.17 o 
  -4   2  17     4414.84     4134.37     51.90 o 
  -3   2  17     1212.88     1082.03     44.92 o 
  -2   2  17      698.01      702.82     32.46 o 
  -1   2  17    40111.93    41159.20    499.25 o 
   0   2  17     2608.26     2484.38     54.58 o 
   1   2  17       15.51       13.37     34.52 o 
   2   2  17    10026.45     9715.72    110.24 o 
   3   2  17     5272.83     4834.85     61.73 o 
   4   2  17      399.03      429.93     37.69 o 
   5   2  17      379.61      409.45     37.09 o 
   6   2  17      725.39      721.11     45.35 o 
   7   2  17     2282.46     2381.62     68.99 o 
   8   2  17      645.40      598.05     61.43 o 
   9   2  17        6.82       49.62     64.77 o 
  10   2  17      230.01      320.32     91.69 o 
  11   2  17      100.15       60.92     91.27 o 
 -11   3  17     1395.15     1379.54    109.97 o 
 -10   3  17      542.49      565.86     91.82 o 
  -9   3  17     1159.36     1258.70     76.32 o 
  -8   3  17      698.44      620.54     63.42 o 
  -7   3  17     1418.31     1477.75     80.41 o 
  -6   3  17      755.28      682.05     49.43 o 
  -5   3  17      371.56      374.26     44.09 o 
  -4   3  17      176.05      194.16     37.81 o 
  -3   3  17      681.26      765.17     33.37 o 
  -2   3  17    15533.88    15922.74    176.37 o 
  -1   3  17     1773.13     1884.52     49.08 o 
   0   3  17     2117.39     2340.10     47.85 o 
   1   3  17      752.26      682.23     33.81 o 
   2   3  17      660.55      730.73     50.80 o 
   3   3  17       18.53       51.71     51.69 o 
   4   3  17     5250.31     4978.49     68.26 o 
   5   3  17     3706.61     3637.41     67.52 o 
   6   3  17     2775.52     2882.94     69.09 o 
   7   3  17      110.55       90.37     56.66 o 
   8   3  17     2197.60     2040.20    104.58 o 
   9   3  17     3252.22     3318.76     86.10 o 
  10   3  17      106.80      160.51     88.81 o 
  11   3  17       28.82       48.20     93.61 o 
 -11   4  17      525.55      671.83    103.02 o 
 -10   4  17       35.22       58.59     78.59 o 
  -9   4  17       14.06       44.25     70.27 o 
  -8   4  17     2340.00     2382.06     81.42 o 
  -7   4  17      929.30      942.24     60.07 o 
  -6   4  17     5641.48     5483.72     73.62 o 
  -5   4  17        0.77       65.42     42.88 o 
  -4   4  17        6.74       18.14     36.39 o 
  -3   4  17      117.51      144.96     34.59 o 
  -2   4  17    23779.03    25428.17    264.93 o 
  -1   4  17     8479.99     8635.48     80.25 o 
   0   4  17    23508.82    22909.91    152.67 o 
   1   4  17      886.32      784.34     52.11 o 
   2   4  17      804.73      691.18     52.84 o 
   3   4  17       57.31       64.63     50.71 o 
   4   4  17     1576.26     1499.28     53.26 o 
   5   4  17        3.96       16.50     49.71 o 
   6   4  17     1619.36     1574.20     63.26 o 
   7   4  17      404.06      393.88     70.19 o 
   8   4  17     4155.10     4491.61    101.75 o 
   9   4  17      146.09      206.40     80.98 o 
  10   4  17     2958.91     3202.90    105.07 o 
  11   4  17       84.85      137.15    112.58 o 
 -11   5  17     3379.62     3527.75    157.42 o 
 -10   5  17      193.29      233.46     78.55 o 
  -9   5  17       80.20      117.93     83.56 o 
  -8   5  17     2620.22     2530.41     81.16 o 
  -7   5  17       30.06       24.78     54.63 o 
  -6   5  17     2206.78     2064.46     52.94 o 
  -5   5  17     9659.27     9542.42     93.36 o 
  -4   5  17     1534.40     1566.33     43.49 o 
  -3   5  17      134.14      103.33     36.45 o 
  -2   5  17     1518.67     1514.63     63.90 o 
  -1   5  17     1421.61     1418.83     49.95 o 
   0   5  17      328.47      289.96     45.48 o 
   1   5  17      690.11      764.74     51.55 o 
   2   5  17     6105.92     5985.26     81.68 o 
   3   5  17     3693.40     3703.91     60.05 o 
   4   5  17     4228.15     4094.04     70.95 o 
   5   5  17      339.26      291.75     52.89 o 
   6   5  17     4429.26     4546.20     83.36 o 
   7   5  17     1202.92     1239.97     78.52 o 
   8   5  17      372.80      328.41     77.51 o 
   9   5  17    12512.30    12702.38    152.32 o 
  10   5  17       51.79      117.14     90.57 o 
  11   5  17      459.66      428.29    100.89 o 
 -10   6  17       13.16       37.04     93.47 o 
  -9   6  17     6830.04     7272.95    192.72 o 
  -8   6  17     1586.94     1718.41    174.83 o 
  -7   6  17      505.32      435.81     58.23 o 
  -6   6  17     1626.61     1506.43     49.02 o 
  -5   6  17     7295.67     7254.40    103.14 o 
  -4   6  17     2889.16     2793.27     47.98 o 
  -3   6  17     1089.12     1081.02     46.49 o 
  -2   6  17     4378.70     4261.52     76.88 o 
  -1   6  17     2118.17     2078.47     50.36 o 
   0   6  17      491.36      394.10     38.34 o 
   1   6  17      254.90      187.09     38.72 o 
   2   6  17     6022.77     6106.93     97.30 o 
   3   6  17    15231.12    14726.17    102.02 o 
   4   6  17     3733.43     3599.80     89.46 o 
   5   6  17     1283.61     1384.33     65.11 o 
   6   6  17     4480.84     4316.48     86.49 o 
   7   6  17      451.81      507.36     68.80 o 
   8   6  17      412.27      370.59     79.39 o 
   9   6  17       13.06       68.67     85.63 o 
  10   6  17      145.16      113.74     91.62 o 
 -10   7  17       53.80       62.90     95.33 o 
  -9   7  17      201.67      215.82     93.84 o 
  -8   7  17     4573.28     4331.07    133.58 o 
  -7   7  17     4642.86     4478.56     81.02 o 
  -6   7  17      683.06      555.00     51.19 o 
  -5   7  17     3660.04     3517.42     63.66 o 
  -4   7  17     1220.82     1185.10     47.89 o 
  -3   7  17     1014.05     1000.96     67.13 o 
  -2   7  17     2215.27     2048.14     69.36 o 
  -1   7  17     3501.46     3383.81     56.44 o 
   0   7  17     1970.22     1843.36     46.03 o 
   1   7  17     4995.11     4664.90     53.64 o 
   2   7  17     9989.09     9624.27    121.79 o 
   3   7  17      958.41      882.29     42.23 o 
   4   7  17      197.75      169.94     54.18 o 
   5   7  17     2799.39     2677.41     87.44 o 
   6   7  17     7699.18     8132.34    152.70 o 
   7   7  17     2066.69     2013.68     81.28 o 
   8   7  17       29.84       62.52     81.23 o 
   9   7  17      345.24      328.83     89.87 o 
  10   7  17     1472.52     1697.15    104.02 o 
  -9   8  17      256.95      359.95     94.22 o 
  -8   8  17     1022.10      922.92     74.03 o 
  -7   8  17      146.09      163.26     55.03 o 
  -6   8  17       94.66      111.19     60.47 o 
  -5   8  17     8476.84     8327.85    101.53 o 
  -4   8  17     6310.33     6174.11     87.80 o 
  -3   8  17      191.66      135.12     63.77 o 
  -2   8  17       74.66      105.47     59.00 o 
  -1   8  17    28520.17    27980.40    144.16 o 
   0   8  17       23.91       13.23     38.29 o 
   1   8  17     2252.78     2302.00     76.86 o 
   2   8  17     7270.70     7251.24    123.94 o 
   3   8  17     5836.44     5636.28     70.51 o 
   4   8  17       28.74       42.02     43.64 o 
   5   8  17      840.42      833.67     68.64 o 
   6   8  17     1522.86     1736.07    115.20 o 
   7   8  17      609.78      646.58     76.71 o 
   8   8  17     2731.59     2661.66    107.67 o 
   9   8  17      629.12      708.93     96.35 o 
  -9   9  17       17.44       45.15     90.64 o 
  -8   9  17      111.08       60.46     80.19 o 
  -7   9  17       21.84       81.78     65.61 o 
  -6   9  17        5.26       38.91     63.02 o 
  -5   9  17      294.70      326.01     63.82 o 
  -4   9  17     3123.78     3035.68     86.66 o 
  -3   9  17     1095.64     1041.36     73.86 o 
  -2   9  17     4080.74     4024.76     76.11 o 
  -1   9  17      312.71      307.32     52.08 o 
   0   9  17     8046.84     8300.28    105.35 o 
   1   9  17       50.69        0.96     45.92 o 
   2   9  17     1242.56     1193.24     51.32 o 
   3   9  17     1246.87     1052.77     50.28 o 
   4   9  17      498.55      452.28     55.40 o 
   5   9  17     1748.38     1658.81    101.25 o 
   6   9  17      157.74      153.81     72.19 o 
   7   9  17      815.68      709.27     80.07 o 
   8   9  17       96.99       23.52     78.18 o 
   9   9  17      118.97      195.47    107.96 o 
  -8  10  17      972.14      886.23     91.47 o 
  -7  10  17        4.95       14.31     81.41 o 
  -6  10  17      132.50      126.08     68.11 o 
  -5  10  17      474.61      523.93     67.76 o 
  -4  10  17     4122.65     3780.71     76.27 o 
  -3  10  17      546.85      570.45     56.19 o 
  -2  10  17      929.58      768.11     62.16 o 
  -1  10  17     6796.17     6641.86    106.08 o 
   0  10  17      563.54      471.77     51.25 o 
   1  10  17      289.46      278.33     50.69 o 
   2  10  17     7176.15     6887.08    202.24 o 
   3  10  17      697.02      762.87     56.14 o 
   4  10  17      126.58      144.39     53.42 o 
   5  10  17       23.13      105.06     70.28 o 
   6  10  17      593.26      512.90     79.09 o 
   7  10  17      269.77      305.05     81.93 o 
   8  10  17      182.85      243.38     84.14 o 
  -7  11  17     1678.61     1574.71     97.72 o 
  -6  11  17       15.16       31.56     76.62 o 
  -5  11  17      244.05      271.30     62.68 o 
  -4  11  17       29.71       87.48     60.78 o 
  -3  11  17     1317.85     1248.41     64.50 o 
  -2  11  17      554.24      487.95     63.05 o 
  -1  11  17        1.75       22.12     56.66 o 
   0  11  17      511.39      467.51     64.60 o 
   1  11  17     3913.24     3833.34     85.36 o 
   2  11  17      287.12      359.78     69.80 o 
   3  11  17      287.50      227.81     56.62 o 
   4  11  17       22.34       85.90     57.46 o 
   5  11  17     1580.52     1595.95     69.70 o 
   6  11  17     1230.90     1249.92     99.45 o 
   7  11  17      375.26      489.23     94.21 o 
  -6  12  17       90.83       79.16     69.69 o 
  -5  12  17       55.17       80.93     64.82 o 
  -4  12  17     1031.55     1093.23     67.59 o 
  -3  12  17     1137.83     1181.10     67.41 o 
  -2  12  17     2340.74     2466.61     80.34 o 
  -1  12  17     1290.63     1368.50     77.63 o 
   0  12  17     2662.98     2584.40    102.12 o 
   1  12  17      960.63      944.96     67.25 o 
   2  12  17     3220.03     3180.73     91.05 o 
   3  12  17      145.56      198.06     59.16 o 
   4  12  17       80.79      112.08     61.44 o 
   5  12  17      121.22      121.73     64.06 o 
   6  12  17      921.66     1005.74    123.34 o 
  -4  13  17      296.62      294.23     67.10 o 
  -3  13  17      318.52      331.63     64.15 o 
  -2  13  17      489.27      485.96     75.18 o 
  -1  13  17        2.88       34.67     80.55 o 
   0  13  17      160.48      226.71     81.03 o 
   1  13  17      482.86      487.52     79.54 o 
   2  13  17      561.82      586.37     78.45 o 
   3  13  17      185.71      275.40     79.43 o 
   4  13  17       40.63       84.92     65.21 o 
  -1  14  17     1440.83     1376.04     95.83 o 
   0  14  17      627.54      761.27     87.79 o 
   1  14  17        6.25       45.58     81.99 o 
 -10   0  18     4259.84     3993.40    153.99 o 
  -8   0  18     1092.29      999.23    145.94 o 
  -6   0  18     6550.71     6626.56    305.23 o 
  -4   0  18     1406.44     1418.52     66.51 o 
  -2   0  18    53595.13    55508.52    637.70 o 
   0   0  18     2056.15     1913.01     80.33 o 
   2   0  18    16359.13    17411.77    398.01 o 
   4   0  18    21942.92    21992.17    149.76 o 
   6   0  18     4489.62     4334.20     89.86 o 
   8   0  18      104.76       -2.82    103.42 o 
  10   0  18    14600.98    14684.23    243.43 o 
 -11   1  18     2470.00     2695.86    131.67 o 
 -10   1  18      152.41      218.33     84.47 o 
  -9   1  18      251.37      321.75     79.08 o 
  -8   1  18     4513.91     4619.30    119.60 o 
  -7   1  18     6005.04     5978.30    112.95 o 
  -6   1  18      545.78      499.75     49.29 o 
  -5   1  18    10766.99     9927.61     90.95 o 
  -4   1  18      693.24      693.04     37.62 o 
  -3   1  18     3918.11     3923.39     50.96 o 
  -2   1  18     1706.13     1574.20     51.61 o 
  -1   1  18    10205.12     9869.71     98.78 o 
   0   1  18     1091.09      992.92     56.72 o 
   1   1  18      661.12      848.24     49.73 o 
   2   1  18      761.50      825.82     45.75 o 
   3   1  18     9611.66    10396.97     74.10 o 
   4   1  18     2707.02     2852.84     46.03 o 
   5   1  18      255.28      225.86     40.29 o 
   6   1  18     6255.09     6064.72     69.86 o 
   7   1  18      283.41      219.94     46.31 o 
   8   1  18      755.89      709.20     62.70 o 
   9   1  18    10136.82     9779.40    175.44 o 
  10   1  18        0.84       30.15     88.51 o 
  11   1  18      258.70      166.61     93.51 o 
 -11   2  18      634.87      586.34     92.51 o 
 -10   2  18     1030.24      868.11     88.09 o 
  -9   2  18     3620.55     3642.48    171.03 o 
  -8   2  18       50.19      146.63     62.63 o 
  -7   2  18      299.28      374.45     56.42 o 
  -6   2  18      177.08      163.29     48.37 o 
  -5   2  18     7148.82     6956.19     73.73 o 
  -4   2  18     3392.92     3563.20     50.32 o 
  -3   2  18      770.88      716.04     34.59 o 
  -2   2  18    15237.56    15398.61    165.88 o 
  -1   2  18       29.41       26.91     37.77 o 
   0   2  18      289.02      353.28     41.42 o 
   1   2  18     5094.06     5426.29     98.53 o 
   2   2  18    35508.60    35617.15    322.08 o 
   3   2  18     9554.98     9727.53    125.53 o 
   4   2  18     1614.64     1719.65     42.21 o 
   5   2  18     2784.68     2766.93     49.30 o 
   6   2  18     7390.86     7239.42    110.93 o 
   7   2  18     6091.69     6253.92     98.89 o 
   8   2  18        7.26       25.22     60.24 o 
   9   2  18      635.40      621.63     69.02 o 
  10   2  18      396.48      378.39     92.25 o 
  11   2  18       24.43       65.89     93.01 o 
 -11   3  18       41.54      145.09     98.83 o 
 -10   3  18      899.40      771.26    109.29 o 
  -9   3  18     5149.56     4934.55    110.59 o 
  -8   3  18      839.43      890.57     66.75 o 
  -7   3  18       34.68       58.54     55.26 o 
  -6   3  18     1414.02     1396.41     55.77 o 
  -5   3  18      314.95      263.10     43.45 o 
  -4   3  18     8580.08     8948.68    104.12 o 
  -3   3  18    12451.23    12283.52     94.67 o 
  -2   3  18      208.98      265.19     30.43 o 
  -1   3  18     6041.67     6261.40     73.10 o 
   0   3  18     8458.92     8095.42     75.27 o 
   1   3  18    14677.99    15078.96    142.19 o 
   2   3  18      928.02      837.37     51.44 o 
   3   3  18     2715.10     2526.65     70.27 o 
   4   3  18     5831.50     6033.46     66.83 o 
   5   3  18     1512.18     1441.39     48.84 o 
   6   3  18      129.85       99.49     52.18 o 
   7   3  18        2.40       81.87     59.18 o 
   8   3  18      262.66      298.59     65.88 o 
   9   3  18      938.44      880.52     74.91 o 
  10   3  18      862.02      688.73     94.12 o 
  11   3  18      775.89      699.41    100.17 o 
 -11   4  18     2757.98     2661.94    116.99 o 
 -10   4  18      247.34      204.90     79.24 o 
  -9   4  18        7.95       41.58     73.09 o 
  -8   4  18       54.84       65.81     66.34 o 
  -7   4  18      965.97      869.79     57.41 o 
  -6   4  18      354.41      327.60     49.83 o 
  -5   4  18      944.65      894.20     47.61 o 
  -4   4  18     1298.16     1228.05     46.23 o 
  -3   4  18      323.43      318.02     36.24 o 
  -2   4  18    12456.05    12902.27     90.84 o 
  -1   4  18    42147.05    39862.59    170.61 o 
   0   4  18     1021.93     1057.77     50.59 o 
   1   4  18     2963.66     3015.41    122.29 o 
   2   4  18      190.84      258.33     50.86 o 
   3   4  18     6831.71     6677.58    155.10 o 
   4   4  18       13.60       12.17     40.59 o 
   5   4  18     2077.98     1971.01     54.22 o 
   6   4  18      771.44      725.64     60.16 o 
   7   4  18     1093.77     1029.79     74.65 o 
   8   4  18     2055.44     2101.65     88.25 o 
   9   4  18      618.24      588.47     84.89 o 
  10   4  18       54.83      137.84     87.07 o 
  11   4  18     3880.55     3581.53    178.48 o 
 -11   5  18       25.61      -29.39     95.77 o 
 -10   5  18       10.08        6.59     78.34 o 
  -9   5  18     1316.92     1317.46     80.66 o 
  -8   5  18     2593.95     2614.52     83.70 o 
  -7   5  18      168.49      214.43     57.74 o 
  -6   5  18      985.28      963.03     57.55 o 
  -5   5  18      163.96      176.49     39.99 o 
  -4   5  18     5084.70     4674.64     57.88 o 
  -3   5  18       61.88       62.45     34.76 o 
  -2   5  18     2410.57     2340.77     57.77 o 
  -1   5  18     2042.90     2148.68     55.35 o 
   0   5  18    17904.65    17239.48     99.57 o 
   1   5  18     1016.53      937.85     55.19 o 
   2   5  18     1107.90     1083.76     59.25 o 
   3   5  18     6129.80     6158.98    111.56 o 
   4   5  18      263.11      254.51     44.10 o 
   5   5  18     1201.24     1186.74     61.92 o 
   6   5  18     1748.18     1556.01     68.34 o 
   7   5  18     1559.42     1557.51     80.52 o 
   8   5  18     1049.09     1055.93    109.82 o 
   9   5  18      333.92      423.50     86.17 o 
  10   5  18     1998.80     1991.65    101.14 o 
  11   5  18      291.90      256.50     92.58 o 
 -10   6  18     1509.62     1434.04    108.78 o 
  -9   6  18      178.80      233.11     93.91 o 
  -8   6  18      563.69      431.27     69.20 o 
  -7   6  18      644.34      676.28     91.61 o 
  -6   6  18      757.96      682.47     45.53 o 
  -5   6  18    10261.11    10133.25     80.23 o 
  -4   6  18     2357.84     2283.69     48.19 o 
  -3   6  18        1.55        4.92     38.22 o 
  -2   6  18      255.42      177.69     42.98 o 
  -1   6  18     5851.63     5613.14     64.91 o 
   0   6  18     1086.80      983.17     48.02 o 
   1   6  18       11.97       42.10     37.82 o 
   2   6  18    18645.28    18323.52    146.96 o 
   3   6  18     5840.71     5752.77     90.85 o 
   4   6  18     6611.94     6391.38    149.77 o 
   5   6  18     9876.95     9824.58    142.73 o 
   6   6  18     4668.31     4770.40    166.14 o 
   7   6  18     1498.13     1594.79     77.70 o 
   8   6  18      113.17      140.00     81.02 o 
   9   6  18       54.90       74.01     85.30 o 
  10   6  18       55.51       -7.78     90.10 o 
 -10   7  18      423.06      318.07     98.34 o 
  -9   7  18     2020.94     2051.86    165.66 o 
  -8   7  18     2524.88     2624.09    167.00 o 
  -7   7  18      927.45      969.25     65.73 o 
  -6   7  18      308.95      260.62     52.56 o 
  -5   7  18     2236.90     2167.19     57.94 o 
  -4   7  18     1280.36     1269.98     50.23 o 
  -3   7  18     2715.82     2678.89     78.89 o 
  -2   7  18       12.05       59.76     56.17 o 
  -1   7  18     6563.80     6345.42     64.80 o 
   0   7  18       15.84       52.82     33.46 o 
   1   7  18      336.11      390.79     41.64 o 
   2   7  18      145.25      117.49     35.48 o 
   3   7  18     9541.06     9794.69    164.02 o 
   4   7  18       22.81       53.13     51.77 o 
   5   7  18     1181.92     1171.22     66.88 o 
   6   7  18     1708.25     1580.81     76.41 o 
   7   7  18      581.17      701.65     75.09 o 
   8   7  18      517.78      526.03     86.36 o 
   9   7  18      907.86      985.69     95.60 o 
  10   7  18       13.68       43.93     92.98 o 
  -9   8  18      637.29      634.42     96.57 o 
  -8   8  18      201.62      214.59     87.50 o 
  -7   8  18     1468.33     1412.73     65.68 o 
  -6   8  18     1576.46     1445.34     69.99 o 
  -5   8  18       95.83       96.03     60.12 o 
  -4   8  18      633.11      711.88     60.68 o 
  -3   8  18      639.37      528.63     66.91 o 
  -2   8  18     3628.05     3369.47     80.58 o 
  -1   8  18      509.60      629.43     44.22 o 
   0   8  18      201.27      201.55     39.81 o 
   1   8  18     4196.36     3957.62     91.88 o 
   2   8  18     3065.73     3004.35     66.93 o 
   3   8  18      553.18      488.59     43.94 o 
   4   8  18     2644.21     2714.08     70.95 o 
   5   8  18      994.88      924.02     69.41 o 
   6   8  18     3799.71     3777.09     92.36 o 
   7   8  18      827.13      894.67     78.40 o 
   8   8  18      311.57      309.79     88.47 o 
   9   8  18      624.46      751.11     94.96 o 
  -9   9  18      147.83      144.90    128.89 o 
  -8   9  18      334.20      341.14     90.48 o 
  -7   9  18     1241.09     1165.67     75.57 o 
  -6   9  18      306.80      254.91     65.68 o 
  -5   9  18     6105.53     6265.52     97.50 o 
  -4   9  18       23.11        7.83     59.04 o 
  -3   9  18     4722.81     4705.60     98.43 o 
  -2   9  18       26.82       40.31     53.87 o 
  -1   9  18      500.69      448.27     53.73 o 
   0   9  18      436.92      418.45     44.07 o 
   1   9  18        2.93       25.85     46.62 o 
   2   9  18      349.36      348.39     45.88 o 
   3   9  18      343.92      359.04     46.72 o 
   4   9  18      100.51       93.44     47.75 o 
   5   9  18      124.87      166.24     64.08 o 
   6   9  18       40.25       83.91     73.47 o 
   7   9  18      233.10      351.15     78.32 o 
   8   9  18       11.64        7.96     78.34 o 
   9   9  18     5320.22     5439.87    131.23 o 
  -8  10  18       17.27       33.21     86.17 o 
  -7  10  18     4954.27     4859.11    109.57 o 
  -6  10  18      213.49      219.81     69.27 o 
  -5  10  18     7042.48     7204.51    118.51 o 
  -4  10  18       57.45       44.55     64.40 o 
  -3  10  18      153.10      131.98     61.46 o 
  -2  10  18     4072.25     3984.13     81.83 o 
  -1  10  18      148.48      174.11     57.06 o 
   0  10  18     1667.25     1661.85     59.85 o 
   1  10  18     2721.81     2621.58     65.38 o 
   2  10  18      129.07      189.53     64.00 o 
   3  10  18     4204.96     3966.61     82.21 o 
   4  10  18     1478.10     1499.07    103.03 o 
   5  10  18       55.80      162.63     67.47 o 
   6  10  18      611.37      600.03     74.48 o 
   7  10  18     2885.73     2936.25     99.80 o 
   8  10  18      100.28       61.61     83.75 o 
  -7  11  18      460.24      517.55     90.29 o 
  -6  11  18      858.87      799.25     76.31 o 
  -5  11  18       49.52       33.56     62.34 o 
  -4  11  18     6616.16     6605.04     94.22 o 
  -3  11  18     1482.95     1448.34     66.92 o 
  -2  11  18        4.22      -32.89     60.79 o 
  -1  11  18      113.99       92.49     58.50 o 
   0  11  18      261.56      279.97     62.53 o 
   1  11  18      118.73      131.66     54.62 o 
   2  11  18      268.80      249.61     67.92 o 
   3  11  18      171.20      209.45     56.51 o 
   4  11  18     2762.71     2490.96     72.93 o 
   5  11  18       84.20       70.82     73.84 o 
   6  11  18     2232.23     2288.02     95.56 o 
   7  11  18      112.76      298.37     96.54 o 
  -6  12  18      163.99      140.87     71.68 o 
  -5  12  18     1109.40     1026.63     70.99 o 
  -4  12  18     1614.90     1472.03     72.25 o 
  -3  12  18      125.86      109.40     61.34 o 
  -2  12  18     1247.06     1253.35     74.17 o 
  -1  12  18     6792.01     7172.94    112.77 o 
   0  12  18        5.17        8.43     66.85 o 
   1  12  18       22.34        6.50     56.64 o 
   2  12  18      677.77      779.78     78.97 o 
   3  12  18     2769.65     2921.35     91.90 o 
   4  12  18      161.69      127.14     60.52 o 
   5  12  18      102.60       75.05     79.07 o 
   6  12  18      540.30      535.40     85.72 o 
  -4  13  18     1289.00     1212.50     73.61 o 
  -3  13  18      557.21      546.32     67.66 o 
  -2  13  18      268.94      236.73     84.66 o 
  -1  13  18       55.97      137.57     81.54 o 
   0  13  18     5220.71     5273.48    223.26 o 
   1  13  18        1.34       41.26     97.51 o 
   2  13  18      920.30      977.96     95.83 o 
   3  13  18       29.53       55.17     76.51 o 
   4  13  18       98.43      118.60     65.03 o 
 -11   0  19    14661.00    14915.57    269.48 o 
  -9   0  19     1536.21     1645.37    128.05 o 
  -7   0  19       51.93      135.17     90.58 o 
  -5   0  19      701.96      534.61     95.51 o 
  -3   0  19      145.12      170.44     54.46 o 
  -1   0  19    10904.29    10771.77    149.12 o 
   1   0  19     4619.29     5158.78    109.78 o 
   3   0  19    26596.78    27073.08    143.62 o 
   5   0  19     2122.24     2005.81     71.76 o 
   7   0  19      244.01      181.24     67.81 o 
   9   0  19    12525.19    12345.00    469.03 o 
  11   0  19     1528.60     1448.74    149.05 o 
 -11   1  19        8.41      119.73    124.83 o 
 -10   1  19     1234.31     1262.78     93.38 o 
  -9   1  19     5034.58     5052.34    119.88 o 
  -8   1  19     3328.92     3228.23    112.23 o 
  -7   1  19     2399.41     2262.76    107.80 o 
  -6   1  19      801.65      760.92     50.88 o 
  -5   1  19      182.77      253.74     41.18 o 
  -4   1  19     6288.10     6310.50     62.38 o 
  -3   1  19      349.32      369.58     30.40 o 
  -2   1  19       14.64       51.16     27.91 o 
  -1   1  19     4537.27     4657.77     70.42 o 
   0   1  19    16550.49    15761.17    242.83 o 
   1   1  19     5638.88     5967.22     78.30 o 
   2   1  19      236.27      408.10     38.30 o 
   3   1  19     2451.71     2563.21     65.67 o 
   4   1  19     3712.47     3472.29     58.18 o 
   5   1  19     2684.80     2725.97     54.79 o 
   6   1  19     1882.71     1847.74     80.74 o 
   7   1  19       21.29       88.10     47.50 o 
   8   1  19     2934.48     3083.15     77.89 o 
   9   1  19       21.86       53.11     81.82 o 
  10   1  19      629.06      724.81     95.05 o 
  11   1  19      100.23      130.82     94.66 o 
 -11   2  19      242.90      241.96     91.38 o 
 -10   2  19      206.24      227.76     84.11 o 
  -9   2  19      232.16      353.61     81.56 o 
  -8   2  19     4465.94     4583.62    208.41 o 
  -7   2  19     2068.07     2101.34     69.59 o 
  -6   2  19     2274.64     2159.50     59.29 o 
  -5   2  19       57.00      110.69     44.89 o 
  -4   2  19       17.42       18.86     35.51 o 
  -3   2  19      676.63      651.79     32.28 o 
  -2   2  19     4992.33     5493.30     60.19 o 
  -1   2  19      871.62      900.95     41.51 o 
   0   2  19      526.03      520.53     39.25 o 
   1   2  19     4841.18     5039.89    106.87 o 
   2   2  19    12140.56    11798.15    105.66 o 
   3   2  19       12.63       56.06     33.08 o 
   4   2  19     3938.21     3858.21     53.33 o 
   5   2  19     1843.73     1735.31     46.24 o 
   6   2  19     7439.50     7426.17     95.14 o 
   7   2  19     2284.72     2328.86     71.06 o 
   8   2  19      282.36      274.24     63.34 o 
   9   2  19      471.06      446.88     71.07 o 
  10   2  19      686.73      581.96     95.32 o 
  11   2  19      136.68      160.13     95.95 o 
 -11   3  19      380.40      329.35    101.35 o 
 -10   3  19     1565.17     1547.36     94.44 o 
  -9   3  19     4168.21     4131.56     93.56 o 
  -8   3  19      165.94      129.65     62.24 o 
  -7   3  19      446.91      480.30     57.20 o 
  -6   3  19     1843.69     1823.09     61.23 o 
  -5   3  19     2511.02     2368.63     56.32 o 
  -4   3  19     5007.73     4756.41     84.72 o 
  -3   3  19      367.92      428.23     34.25 o 
  -2   3  19      458.17      481.12     33.63 o 
  -1   3  19     8635.94     8333.51    130.11 o 
   0   3  19       18.95      132.95     32.01 o 
   1   3  19      334.43      320.41     48.34 o 
   2   3  19     8920.75     8883.17    103.45 o 
   3   3  19    21401.29    21960.85    174.03 o 
   4   3  19      166.43      147.11     39.91 o 
   5   3  19      967.87     1015.29     48.47 o 
   6   3  19      132.18      173.49     54.13 o 
   7   3  19     3000.90     3142.01     88.38 o 
   8   3  19     7256.43     7323.99    128.13 o 
   9   3  19     3782.37     3937.48    105.70 o 
  10   3  19      634.83      600.87     76.73 o 
  11   3  19     1305.04     1215.22    106.84 o 
 -11   4  19      230.20      364.29    130.86 o 
 -10   4  19      342.19      231.87     82.37 o 
  -9   4  19       65.95       90.00     72.41 o 
  -8   4  19       48.05        0.07     62.33 o 
  -7   4  19       61.39      165.69     55.99 o 
  -6   4  19        5.42      -30.96     49.04 o 
  -5   4  19     2352.02     2404.08     57.09 o 
  -4   4  19     5143.07     4931.99     63.87 o 
  -3   4  19     1433.25     1424.64     43.67 o 
  -2   4  19    42239.68    42163.48    341.85 o 
  -1   4  19      283.25      194.74     34.99 o 
   0   4  19     4656.40     4246.00     62.44 o 
   1   4  19      566.11      574.27     52.31 o 
   2   4  19    16305.53    16290.67    118.70 o 
   3   4  19     3128.16     3244.10     52.30 o 
   4   4  19       53.49       46.93     40.61 o 
   5   4  19     1080.69     1055.56     50.94 o 
   6   4  19     1066.81     1125.87     62.72 o 
   7   4  19      984.42      992.64     77.49 o 
   8   4  19      606.40      502.94     78.26 o 
   9   4  19     3547.57     3452.86    105.90 o 
  10   4  19    10761.02    11333.78    256.84 o 
  11   4  19      134.14       92.46    116.31 o 
 -10   5  19        8.20      120.52     81.78 o 
  -9   5  19        8.77       85.16     73.85 o 
  -8   5  19      611.31      785.80    123.32 o 
  -7   5  19     1725.15     1776.29     71.02 o 
  -6   5  19      662.17      571.86     56.77 o 
  -5   5  19     3507.75     3462.18     63.14 o 
  -4   5  19     5984.16     6097.41     60.91 o 
  -3   5  19      166.22      155.91     35.93 o 
  -2   5  19     2035.43     2033.68     49.59 o 
  -1   5  19    46500.50    45800.88    301.42 o 
   0   5  19        2.38       30.46     41.35 o 
   1   5  19       16.97       -3.78     49.24 o 
   2   5  19     2947.18     2782.46     70.80 o 
   3   5  19     4700.97     4443.52     95.66 o 
   4   5  19       35.19       55.96     43.44 o 
   5   5  19     2554.33     2430.13     68.52 o 
   6   5  19     1959.73     1912.68     70.79 o 
   7   5  19      118.27      128.91     73.88 o 
   8   5  19      503.18      405.92     82.46 o 
   9   5  19      247.66      365.05     85.44 o 
  10   5  19        1.40       55.14     90.78 o 
 -10   6  19      129.05      278.64    109.13 o 
  -9   6  19       86.84      115.99     92.44 o 
  -8   6  19     1356.30     1396.87     99.13 o 
  -7   6  19     4834.25     4941.86     85.88 o 
  -6   6  19       66.13      104.97     53.10 o 
  -5   6  19     6201.67     6077.36     72.75 o 
  -4   6  19      376.52      341.98     39.44 o 
  -3   6  19     1509.11     1383.20     48.53 o 
  -2   6  19      939.42      801.45     37.16 o 
  -1   6  19      817.95      763.45     43.73 o 
   0   6  19     3476.70     3427.95     74.62 o 
   1   6  19     7157.08     7506.57    105.14 o 
   2   6  19     3218.46     3129.18     51.04 o 
   3   6  19       81.64      111.79     45.12 o 
   4   6  19      697.61      734.77     49.29 o 
   5   6  19       21.25       90.93     57.56 o 
   6   6  19     3252.14     3297.12     83.14 o 
   7   6  19     6545.51     6480.43    102.77 o 
   8   6  19     1366.57     1414.30     91.96 o 
   9   6  19      359.92      420.20     88.89 o 
  10   6  19     1150.94     1259.30    102.00 o 
 -10   7  19       75.43      165.68    100.85 o 
  -9   7  19     2915.56     2753.52    177.11 o 
  -8   7  19     5329.87     5471.89    170.96 o 
  -7   7  19      372.70      395.99     70.84 o 
  -6   7  19     1666.16     1541.40     61.41 o 
  -5   7  19     1006.28      971.62     55.42 o 
  -4   7  19     6734.00     6503.67     74.99 o 
  -3   7  19      633.40      601.39     64.31 o 
  -2   7  19      177.68      107.69     58.55 o 
  -1   7  19     1731.41     1819.30     48.28 o 
   0   7  19     6028.94     5591.36     94.01 o 
   1   7  19      788.81      718.14     47.00 o 
   2   7  19     5977.94     5727.73    108.78 o 
   3   7  19    12618.50    12251.88    198.22 o 
   4   7  19     1246.08     1151.58     58.70 o 
   5   7  19     1524.97     1518.24     70.40 o 
   6   7  19     3095.15     3001.05     84.61 o 
   7   7  19      234.56      369.91     72.30 o 
   8   7  19      168.72      205.38     84.19 o 
   9   7  19      157.08      269.35     91.88 o 
  10   7  19      191.72      229.56     96.46 o 
  -9   8  19      662.82      729.69    101.91 o 
  -8   8  19     1443.93     1387.43    169.56 o 
  -7   8  19     1534.10     1437.58     67.04 o 
  -6   8  19      288.62      240.38     66.00 o 
  -5   8  19      583.86      598.51     63.53 o 
  -4   8  19      787.90      777.28     62.41 o 
  -3   8  19       24.30        2.58     66.47 o 
  -2   8  19     1802.59     1689.15     73.09 o 
  -1   8  19     4406.05     4439.35     76.00 o 
   0   8  19     1609.21     1546.61     48.32 o 
   1   8  19      192.91      173.82     53.63 o 
   2   8  19     1793.88     1768.42     59.59 o 
   3   8  19     4101.66     3955.79     69.61 o 
   4   8  19       15.29        8.10     56.27 o 
   5   8  19      108.76      180.82     61.22 o 
   6   8  19      575.72      721.82     75.53 o 
   7   8  19        3.73      -15.30     73.47 o 
   8   8  19      177.44      121.20     86.69 o 
   9   8  19     3078.82     3238.72    136.14 o 
  -8   9  19     1276.41     1371.69    144.89 o 
  -7   9  19      128.75      126.84     72.76 o 
  -6   9  19     2452.87     2261.17    119.26 o 
  -5   9  19      118.56      152.10     64.01 o 
  -4   9  19       59.19       69.54     61.34 o 
  -3   9  19     2028.28     1929.71     82.40 o 
  -2   9  19     2458.58     2297.38     74.68 o 
  -1   9  19     1078.39      994.25     56.72 o 
   0   9  19     6101.38     6291.18     90.17 o 
   1   9  19      977.80      864.60     72.93 o 
   2   9  19       25.46       38.45     56.76 o 
   3   9  19     2343.98     2197.87     59.39 o 
   4   9  19     6953.80     6593.81    100.83 o 
   5   9  19     1755.34     1762.60     86.49 o 
   6   9  19     2562.79     2379.47     89.38 o 
   7   9  19      485.79      395.90     79.14 o 
   8   9  19      142.34      172.35     81.72 o 
  -8  10  19     2111.12     1920.58    109.38 o 
  -7  10  19      280.29      338.21     79.61 o 
  -6  10  19     1912.07     1710.18     80.41 o 
  -5  10  19      141.16      204.46     68.68 o 
  -4  10  19        3.30      -22.67     63.98 o 
  -3  10  19       35.75       37.52     60.76 o 
  -2  10  19      736.38      801.42     81.27 o 
  -1  10  19      683.97      661.72     58.66 o 
   0  10  19      728.04      658.18     54.43 o 
   1  10  19      477.03      577.62     79.90 o 
   2  10  19     3970.75     4113.71    182.97 o 
   3  10  19     4005.36     3923.28     88.84 o 
   4  10  19     1681.10     1552.77     63.50 o 
   5  10  19       79.56       28.14     67.66 o 
   6  10  19     4944.79     5337.23    102.91 o 
   7  10  19       17.86      152.68     82.50 o 
   8  10  19       51.77      -25.78     85.08 o 
  -7  11  19     1273.27     1178.73     89.90 o 
  -6  11  19        0.41       16.30     71.85 o 
  -5  11  19     6733.15     6453.19     96.48 o 
  -4  11  19     1119.62     1065.31     67.60 o 
  -3  11  19      311.31      310.92     59.51 o 
  -2  11  19       66.56       88.74     62.49 o 
  -1  11  19     1292.30     1338.39     82.90 o 
   0  11  19      457.14      466.19     65.11 o 
   1  11  19      198.15      210.53     65.73 o 
   2  11  19       54.26      134.98     70.98 o 
   3  11  19     8253.15     8447.40    161.45 o 
   4  11  19      274.94      299.43     59.35 o 
   5  11  19     1122.55     1129.66     83.61 o 
   6  11  19       19.88      150.80     85.06 o 
   7  11  19     1174.73     1069.62     90.15 o 
  -5  12  19      474.61      550.14     68.69 o 
  -4  12  19     2062.32     1893.70     75.93 o 
  -3  12  19      659.51      577.11     64.85 o 
  -2  12  19     1913.85     1841.00     78.65 o 
  -1  12  19      506.96      470.85     73.35 o 
   0  12  19      221.26      223.60     69.31 o 
   1  12  19     1099.15     1048.00     74.63 o 
   2  12  19     1887.15     1816.10     99.33 o 
   3  12  19       81.88      134.34     73.13 o 
   4  12  19      227.48      222.49     62.94 o 
   5  12  19       45.83       26.15     79.77 o 
  -3  13  19       54.41      108.11     65.66 o 
  -2  13  19        3.46       43.85     76.14 o 
  -1  13  19    11173.79    12064.19    171.67 o 
   0  13  19     1782.44     1648.00     91.42 o 
   1  13  19       26.42      105.57     99.62 o 
   2  13  19      217.76      290.78     78.17 o 
   3  13  19     1680.86     1697.56    121.74 o 
 -10   0  20       91.80      181.85    124.47 o 
  -8   0  20     8128.52     7886.54    167.29 o 
  -6   0  20     7155.48     6874.25    255.03 o 
  -4   0  20    11635.23    11796.99    141.48 o 
  -2   0  20     4139.37     3656.47     64.37 o 
   0   0  20    42111.15    41533.89    270.55 o 
   2   0  20     9384.01     9293.94    144.89 o 
   4   0  20     3619.72     3311.26     78.54 o 
   6   0  20      935.75      881.35     71.45 o 
   8   0  20     1149.88      956.70     79.24 o 
  10   0  20     1285.24     1087.00    141.50 o 
 -11   1  20     2737.11     2799.51    112.60 o 
 -10   1  20     1532.87     1581.69    114.25 o 
  -9   1  20      544.24      547.73    102.05 o 
  -8   1  20       19.52       10.42     72.96 o 
  -7   1  20      113.99      200.85     68.63 o 
  -6   1  20     2307.52     2189.21     69.39 o 
  -5   1  20     1318.37     1253.32     53.02 o 
  -4   1  20    13495.96    13621.49     85.20 o 
  -3   1  20      335.37      365.88     31.25 o 
  -2   1  20      923.56      936.07     34.02 o 
  -1   1  20    37787.85    37724.95    364.44 o 
   0   1  20     4615.56     4761.71     65.18 o 
   1   1  20     1778.47     1928.87     47.92 o 
   2   1  20    12394.63    12381.52    111.14 o 
   3   1  20    33844.55    34020.36    159.14 o 
   4   1  20     4921.41     4860.77     52.09 o 
   5   1  20     2957.27     2777.65     88.73 o 
   6   1  20      206.84      236.78     46.78 o 
   7   1  20     3386.11     3439.13     66.07 o 
   8   1  20      957.50      997.55     67.64 o 
   9   1  20      900.27      882.84     88.54 o 
  10   1  20      279.17      268.18     92.70 o 
  11   1  20     1962.97     2086.15    113.17 o 
 -11   2  20      661.84      709.46     96.38 o 
 -10   2  20      276.90      330.40     86.74 o 
  -9   2  20     2308.71     2457.47     96.99 o 
  -8   2  20     7826.90     7980.26    129.28 o 
  -7   2  20       32.01       50.15     57.02 o 
  -6   2  20        5.10       42.78     49.16 o 
  -5   2  20     3980.03     3705.64     73.82 o 
  -4   2  20      518.82      512.04     39.21 o 
  -3   2  20     6326.19     6152.86     54.86 o 
  -2   2  20       47.70       88.74     34.29 o 
  -1   2  20      585.18      560.09     35.81 o 
   0   2  20     6452.74     6750.48     79.55 o 
   1   2  20      340.01      306.28     35.82 o 
   2   2  20       47.32      104.54     35.08 o 
   3   2  20     8027.46     8425.31     83.46 o 
   4   2  20     2674.97     2625.85     49.60 o 
   5   2  20     3518.27     3510.18     60.58 o 
   6   2  20     6966.74     7217.50    153.89 o 
   7   2  20      148.20       95.94     59.39 o 
   8   2  20     1356.67     1254.53    102.87 o 
   9   2  20      651.11      439.54     71.00 o 
  10   2  20     1027.65      953.94     97.63 o 
  11   2  20      497.67      459.44     99.75 o 
 -11   3  20        6.40      123.72    124.66 o 
 -10   3  20     1263.63     1230.07    104.47 o 
  -9   3  20     1796.80     1943.63    109.08 o 
  -8   3  20      175.33      136.34     64.56 o 
  -7   3  20     4646.84     4671.04     80.33 o 
  -6   3  20       70.39       87.92     50.83 o 
  -5   3  20     2033.18     1933.76     64.10 o 
  -4   3  20     2206.79     2070.64     51.75 o 
  -3   3  20      164.24      170.77     37.45 o 
  -2   3  20     5698.20     5886.21     52.37 o 
  -1   3  20     1554.32     1730.94     43.28 o 
   0   3  20     5862.19     5902.65     66.26 o 
   1   3  20     2137.21     2014.88     97.90 o 
   2   3  20     1229.22      939.08     51.06 o 
   3   3  20       39.60      110.38     47.18 o 
   4   3  20     1971.04     1806.90     51.58 o 
   5   3  20     3190.42     3021.48     60.21 o 
   6   3  20     4756.91     4676.88     92.63 o 
   7   3  20     6581.34     6868.60     96.86 o 
   8   3  20      324.21      340.43     67.93 o 
   9   3  20      157.83      151.51     72.64 o 
  10   3  20      873.82      946.52     91.98 o 
  11   3  20       89.31      162.05     98.84 o 
 -11   4  20     5335.78     5392.91    157.73 o 
 -10   4  20       64.49      144.75     82.31 o 
  -9   4  20       28.79      -23.87     75.50 o 
  -8   4  20      283.29      429.13     75.90 o 
  -7   4  20     8041.61     7828.06    118.71 o 
  -6   4  20      174.82      186.81     50.55 o 
  -5   4  20     3295.48     3358.44     87.48 o 
  -4   4  20      579.67      572.77     44.30 o 
  -3   4  20        1.18       27.87     37.39 o 
  -2   4  20     1525.38     1488.79     42.74 o 
  -1   4  20     1167.82     1114.45     39.74 o 
   0   4  20     2008.71     2101.68     53.30 o 
   1   4  20     3728.45     3636.77     71.19 o 
   2   4  20      447.89      418.96     56.67 o 
   3   4  20      250.19      211.43     38.82 o 
   4   4  20      321.79      312.63     42.63 o 
   5   4  20     3224.11     3284.97     63.70 o 
   6   4  20      425.00      438.54     69.06 o 
   7   4  20      779.91      839.49     76.37 o 
   8   4  20        3.07      -50.39     76.53 o 
   9   4  20     4961.69     5256.02    116.85 o 
  10   4  20      443.20      534.43     93.00 o 
  11   4  20       94.17       84.23    116.64 o 
 -10   5  20     2795.91     2789.09    138.89 o 
  -9   5  20      375.92      401.58     89.60 o 
  -8   5  20     5439.73     5218.03     99.60 o 
  -7   5  20     1090.31     1073.60     66.69 o 
  -6   5  20     3597.77     3551.09     76.06 o 
  -5   5  20     5457.41     5182.04     98.04 o 
  -4   5  20      989.79      926.22     40.06 o 
  -3   5  20      243.17      258.43     42.97 o 
  -2   5  20    11015.12    10964.73     96.04 o 
  -1   5  20     1631.22     1697.88     38.33 o 
   0   5  20      816.17      745.14     37.91 o 
   1   5  20      379.85      414.58     55.58 o 
   2   5  20      505.22      600.34     58.91 o 
   3   5  20     1502.09     1500.25     52.35 o 
   4   5  20    12629.92    12350.03    204.37 o 
   5   5  20      895.99      839.22     61.00 o 
   6   5  20      670.53      753.59     65.19 o 
   7   5  20     4112.02     4285.48    101.60 o 
   8   5  20      239.02      181.52     81.28 o 
   9   5  20       31.13       10.91     84.43 o 
  10   5  20     3267.98     3408.31    115.17 o 
 -10   6  20        7.39       57.42     99.94 o 
  -9   6  20       29.90       78.71     95.26 o 
  -8   6  20     6258.19     6378.32    105.97 o 
  -7   6  20     2866.17     3074.30     78.10 o 
  -6   6  20     4847.54     4883.67     81.66 o 
  -5   6  20     1567.12     1548.94     49.29 o 
  -4   6  20     8303.38     7988.65     73.07 o 
  -3   6  20      103.53      120.84     43.59 o 
  -2   6  20      208.97      226.07     35.90 o 
  -1   6  20      426.19      342.89     42.16 o 
   0   6  20      156.89      241.72     38.28 o 
   1   6  20      289.80      264.97     41.73 o 
   2   6  20      214.07      244.42     32.90 o 
   3   6  20      162.09      200.18     46.30 o 
   4   6  20     4226.76     4287.64     65.47 o 
   5   6  20     1229.61     1251.69     86.76 o 
   6   6  20     1326.60     1450.74     73.05 o 
   7   6  20       50.25      107.07     77.44 o 
   8   6  20     1328.96     1266.51     91.91 o 
   9   6  20      638.35      571.58     91.79 o 
  10   6  20     1318.92     1285.57    103.46 o 
  -9   7  20     2600.47     2672.85    175.89 o 
  -8   7  20      301.51      346.58     84.52 o 
  -7   7  20     2750.99     2844.92    115.71 o 
  -6   7  20      407.03      338.51     66.24 o 
  -5   7  20     4023.02     4072.78     86.37 o 
  -4   7  20     2063.90     2082.39     58.24 o 
  -3   7  20      117.58       76.92     69.26 o 
  -2   7  20     1614.03     1492.02     60.44 o 
  -1   7  20    23160.44    23122.99    217.94 o 
   0   7  20      391.51      354.79     35.27 o 
   1   7  20     2281.81     2498.32     81.09 o 
   2   7  20     2714.87     2873.31     73.02 o 
   3   7  20     9513.08     9447.23    243.40 o 
   4   7  20     1912.24     1844.27     64.01 o 
   5   7  20      241.74      213.46     62.52 o 
   6   7  20      621.04      620.48     70.47 o 
   7   7  20     7426.55     7566.20    114.03 o 
   8   7  20     1506.32     1554.57     95.59 o 
   9   7  20       22.34      -23.88     87.72 o 
  -9   8  20     1754.53     1736.29    109.77 o 
  -8   8  20     5416.99     5362.70    139.18 o 
  -7   8  20      309.67      303.50     71.66 o 
  -6   8  20      861.71      718.88     70.76 o 
  -5   8  20      114.18      122.03     63.70 o 
  -4   8  20     2532.54     2559.16     72.39 o 
  -3   8  20     3457.78     3450.11     87.81 o 
  -2   8  20     2561.09     2513.73     80.38 o 
  -1   8  20       29.60       17.33     41.07 o 
   0   8  20    11363.99    11804.44     88.10 o 
   1   8  20     4085.07     4128.93    110.35 o 
   2   8  20      451.45      458.25     52.20 o 
   3   8  20     2475.93     2370.58     67.06 o 
   4   8  20      959.58      908.73     61.60 o 
   5   8  20     1040.38      981.17     66.71 o 
   6   8  20     2129.33     2088.72    108.10 o 
   7   8  20      228.10      232.77     75.35 o 
   8   8  20      517.20      417.17     91.62 o 
   9   8  20      180.19      219.55     97.09 o 
  -8   9  20      394.13      375.86    132.05 o 
  -7   9  20      140.37       70.25     72.27 o 
  -6   9  20      244.49      206.48     67.58 o 
  -5   9  20       46.91       72.24     63.33 o 
  -4   9  20      232.20      209.58     62.30 o 
  -3   9  20       14.59       -6.37     68.98 o 
  -2   9  20      995.70      948.68     61.79 o 
  -1   9  20     8451.85     8350.41     94.81 o 
   0   9  20     1055.76      907.32     52.85 o 
   1   9  20     7155.04     7341.41    135.34 o 
   2   9  20        6.88       13.53     57.25 o 
   3   9  20     1855.43     1805.46     55.95 o 
   4   9  20      286.48      335.66     62.99 o 
   5   9  20      617.88      579.42     67.63 o 
   6   9  20        4.74       51.91     67.00 o 
   7   9  20      157.23       80.82     77.28 o 
   8   9  20        0.61        5.24     90.20 o 
  -7  10  20     1862.29     1644.68     97.22 o 
  -6  10  20      633.56      719.05     75.24 o 
  -5  10  20       62.32       71.16     67.77 o 
  -4  10  20      348.38      318.66     67.24 o 
  -3  10  20     1054.60      997.78     69.61 o 
  -2  10  20      201.29      187.21     59.24 o 
  -1  10  20       46.78       52.66     56.13 o 
   0  10  20     2934.69     2911.32     68.06 o 
   1  10  20      744.88      661.83     62.53 o 
   2  10  20      832.54      861.39     68.81 o 
   3  10  20     2074.42     2149.42     78.30 o 
   4  10  20       69.28      166.12     67.68 o 
   5  10  20     3128.50     3192.80     87.34 o 
   6  10  20       12.40       99.64     79.08 o 
   7  10  20        0.77        5.29     81.11 o 
  -6  11  20      337.02      404.19     76.50 o 
  -5  11  20      888.00      909.48     69.19 o 
  -4  11  20     2843.77     2673.09     77.03 o 
  -3  11  20      180.91      140.90     59.05 o 
  -2  11  20       12.28       48.42     62.81 o 
  -1  11  20        0.32       59.32     65.03 o 
   0  11  20      179.72      190.26     63.21 o 
   1  11  20     1280.07     1258.63     70.95 o 
   2  11  20     6473.29     6599.89    131.10 o 
   3  11  20     1059.95     1139.62     77.34 o 
   4  11  20      268.84      243.80     72.65 o 
   5  11  20       18.36       60.01     76.62 o 
   6  11  20     2869.74     2860.99    123.22 o 
  -5  12  20      555.44      535.49     68.33 o 
  -4  12  20      282.83      164.91     65.45 o 
  -3  12  20     1647.60     1555.87     71.56 o 
  -2  12  20     1179.59     1192.54     81.00 o 
  -1  12  20      219.47      222.54     72.09 o 
   0  12  20      271.47      294.13     67.94 o 
   1  12  20      202.21      201.23     66.41 o 
   2  12  20       13.41       78.19     66.65 o 
   3  12  20      108.97       92.73     73.43 o 
   4  12  20      308.80      455.07     89.41 o 
   5  12  20       12.45       38.96     77.64 o 
  -3  13  20       49.91       90.12     64.58 o 
  -2  13  20     5319.93     5440.46    146.52 o 
  -1  13  20     1102.46     1134.17     83.32 o 
   0  13  20      619.56      679.89     84.64 o 
   1  13  20      567.46      542.81     93.69 o 
   2  13  20        2.50       24.83     76.18 o 
   3  13  20      692.05      968.12    112.83 o 
 -11   0  21     5644.71     5733.44    186.28 o 
  -9   0  21      732.06      632.09    124.90 o 
  -7   0  21    10446.00     9780.26    184.42 o 
  -5   0  21     1232.04     1169.85     75.77 o 
  -3   0  21       64.38       72.90     58.28 o 
  -1   0  21    23511.96    23732.01    145.77 o 
   1   0  21     7570.56     8085.11    139.67 o 
   3   0  21     3781.20     3511.28     58.77 o 
   5   0  21     6597.53     6585.97    103.44 o 
   7   0  21      139.36      142.24     69.48 o 
   9   0  21     1878.02     1712.55    233.10 o 
  11   0  21     2778.63     2694.54    166.67 o 
 -11   1  21       18.90     1964.45    553.41 o 
 -10   1  21     2084.74     2326.25    103.56 o 
  -9   1  21      294.15      264.99     83.28 o 
  -8   1  21        0.75       31.77     75.08 o 
  -7   1  21     3363.59     3573.27    111.63 o 
  -6   1  21     1542.29     1554.53     67.11 o 
  -5   1  21     5851.60     5976.28     96.95 o 
  -4   1  21     1075.65     1077.92     46.37 o 
  -3   1  21      435.49      350.50     33.63 o 
  -2   1  21     5528.08     5005.65     63.58 o 
  -1   1  21      195.33      216.49     35.14 o 
   0   1  21     1571.23     1677.90     40.30 o 
   1   1  21     1814.28     1811.61     43.80 o 
   2   1  21    18589.76    19215.75    129.24 o 
   3   1  21      800.45      687.29     34.52 o 
   4   1  21      789.22      791.37     34.51 o 
   5   1  21      450.31      441.31     45.82 o 
   6   1  21     3213.90     3161.80     63.65 o 
   7   1  21     2876.85     2957.49     66.58 o 
   8   1  21        1.27       33.93     62.79 o 
   9   1  21      212.32      182.11     86.02 o 
  10   1  21     6405.59     6260.15    153.60 o 
  11   1  21      463.92      346.58     99.62 o 
 -11   2  21      153.57      111.00     90.62 o 
 -10   2  21       89.50      133.98     87.19 o 
  -9   2  21     3546.39     3497.24    126.01 o 
  -8   2  21      656.34      712.71     95.50 o 
  -7   2  21        0.55       71.68     57.09 o 
  -6   2  21     1562.40     1577.94     59.85 o 
  -5   2  21     3406.47     3487.26     59.06 o 
  -4   2  21    16680.17    16320.42     98.92 o 
  -3   2  21     2008.15     1923.19     38.10 o 
  -2   2  21       17.27       13.65     32.37 o 
  -1   2  21     1916.49     1942.20     44.86 o 
   0   2  21     8931.32     9238.01     68.10 o 
   1   2  21     5766.94     6014.35     79.52 o 
   2   2  21     2677.75     2543.25     58.84 o 
   3   2  21    11238.74    11036.25     91.96 o 
   4   2  21     1222.94     1148.77     41.21 o 
   5   2  21      572.84      573.59     47.09 o 
   6   2  21     2283.24     2199.29     58.67 o 
   7   2  21       80.68      138.82     61.36 o 
   8   2  21     2769.72     2888.59     82.86 o 
   9   2  21      483.48      497.60     72.78 o 
  10   2  21      432.50      332.07     94.62 o 
  11   2  21        6.95      -21.55     97.19 o 
 -11   3  21     2794.82     3018.74    127.54 o 
 -10   3  21      368.61      415.48     87.63 o 
  -9   3  21      579.08      564.28     74.03 o 
  -8   3  21     2128.52     1986.85     88.00 o 
  -7   3  21      877.17      839.13     60.66 o 
  -6   3  21     3632.45     3832.57     70.45 o 
  -5   3  21      964.68      942.49     51.00 o 
  -4   3  21     3379.17     3455.97     60.35 o 
  -3   3  21      609.89      550.45     35.55 o 
  -2   3  21     4322.53     4300.44     45.44 o 
  -1   3  21     1691.89     1552.82     39.39 o 
   0   3  21     9920.09     9944.09     65.88 o 
   1   3  21      429.77      419.57     46.13 o 
   2   3  21     2633.60     2531.80     61.16 o 
   3   3  21     6328.91     6296.00     65.13 o 
   4   3  21      794.17      659.75     44.17 o 
   5   3  21        3.56       62.01     45.49 o 
   6   3  21     1814.74     1619.80     63.29 o 
   7   3  21     5355.68     5651.07     97.08 o 
   8   3  21      481.61      370.53     68.33 o 
   9   3  21       83.85       50.70     71.09 o 
  10   3  21        6.13       27.46     76.33 o 
  11   3  21     2887.80     2788.94    118.14 o 
 -10   4  21     1489.29     1426.00     93.23 o 
  -9   4  21      112.81      167.55     78.82 o 
  -8   4  21     7771.26     7644.98    104.48 o 
  -7   4  21     2409.47     2426.84     90.81 o 
  -6   4  21      484.70      462.72     53.72 o 
  -5   4  21        2.52       23.31     47.56 o 
  -4   4  21     1245.69     1106.71     48.67 o 
  -3   4  21     3981.62     3816.59     52.06 o 
  -2   4  21      200.40      154.38     31.58 o 
  -1   4  21     2452.26     2533.83     42.48 o 
   0   4  21    19464.60    18394.33    120.06 o 
   1   4  21       27.18       62.43     44.16 o 
   2   4  21     6121.70     5825.80     77.06 o 
   3   4  21      898.45     1062.11     46.15 o 
   4   4  21    17467.68    16923.43    157.43 o 
   5   4  21      127.83      118.54     48.83 o 
   6   4  21      437.19      565.80     70.99 o 
   7   4  21     1163.37     1125.07     81.19 o 
   8   4  21      790.28      751.47     83.34 o 
   9   4  21      238.75      277.57     87.96 o 
  10   4  21       19.81       -1.75     88.18 o 
 -10   5  21      180.28      274.95     85.50 o 
  -9   5  21      620.22      570.36     79.77 o 
  -8   5  21      156.76      191.82     73.11 o 
  -7   5  21     5256.71     5415.11    135.95 o 
  -6   5  21      644.49      699.83     56.20 o 
  -5   5  21        0.92       68.42     48.16 o 
  -4   5  21      150.97      122.37     42.87 o 
  -3   5  21      452.33      416.31     45.80 o 
  -2   5  21       76.86       58.89     36.06 o 
  -1   5  21    12044.74    11707.01     73.85 o 
   0   5  21     1592.04     1721.56     40.26 o 
   1   5  21     2798.00     2801.51     59.60 o 
   2   5  21     4877.43     5000.00     70.43 o 
   3   5  21    21890.72    22252.40    295.11 o 
   4   5  21     1995.46     1945.50     61.44 o 
   5   5  21       63.94       54.52     56.11 o 
   6   5  21     2607.63     2619.89     76.81 o 
   7   5  21      772.23      668.00     79.03 o 
   8   5  21      104.48       62.10     79.71 o 
   9   5  21     4906.50     5045.96    120.55 o 
  10   5  21      573.63      370.76     93.54 o 
 -10   6  21       48.93       85.50    101.54 o 
  -9   6  21     1934.30     1859.21    110.20 o 
  -8   6  21     4216.33     3962.65    126.38 o 
  -7   6  21      150.26      100.35     61.03 o 
  -6   6  21        1.54       36.14     56.04 o 
  -5   6  21      461.10      379.13     51.79 o 
  -4   6  21     2888.85     2850.08     70.25 o 
  -3   6  21     5113.00     4933.09     68.90 o 
  -2   6  21     2194.82     1896.83     47.45 o 
  -1   6  21      229.84      226.04     36.96 o 
   0   6  21    10875.45    10715.50     79.81 o 
   1   6  21     1665.63     1585.21     52.14 o 
   2   6  21     2188.52     2302.85     74.84 o 
   3   6  21    16422.71    16492.17    214.51 o 
   4   6  21     4916.22     4554.35     97.68 o 
   5   6  21     1120.12     1209.04     76.49 o 
   6   6  21       29.18       14.32     63.22 o 
   7   6  21     2243.92     2355.09    101.38 o 
   8   6  21      813.95      812.92     88.35 o 
   9   6  21      307.42      222.40     90.16 o 
  10   6  21       43.90       32.01     94.77 o 
  -9   7  21       16.57        3.79     96.24 o 
  -8   7  21     1154.05     1231.42    216.22 o 
  -7   7  21     1575.20     1568.26     82.45 o 
  -6   7  21      600.41      533.36     68.86 o 
  -5   7  21      113.42      103.31     50.31 o 
  -4   7  21      246.08      235.34     48.58 o 
  -3   7  21      193.48      174.14     71.82 o 
  -2   7  21      198.52      173.51     54.77 o 
  -1   7  21       35.12      124.69     44.69 o 
   0   7  21      685.85      673.63     44.19 o 
   1   7  21     2603.86     2477.64     83.27 o 
   2   7  21     6870.42     6952.58    107.46 o 
   3   7  21       85.11      173.09     48.24 o 
   4   7  21        4.85        6.41     53.35 o 
   5   7  21     1006.14     1058.48     65.44 o 
   6   7  21     4467.60     4685.81    171.92 o 
   7   7  21     3517.91     3488.05    123.79 o 
   8   7  21      526.49      672.66    118.54 o 
   9   7  21       40.23       33.11     89.35 o 
  -9   8  21       31.55      163.88     97.28 o 
  -8   8  21       27.38      150.59     83.72 o 
  -7   8  21      826.70      866.99     76.25 o 
  -6   8  21        2.58       -8.50     66.23 o 
  -5   8  21     3925.63     3809.50     97.23 o 
  -4   8  21      698.26      687.75     68.86 o 
  -3   8  21      478.96      382.40     77.25 o 
  -2   8  21       34.22       51.05     69.06 o 
  -1   8  21     6677.62     6409.32     99.10 o 
   0   8  21      152.65      190.85     51.76 o 
   1   8  21      337.85      288.90     52.20 o 
   2   8  21     3878.30     3715.92     71.65 o 
   3   8  21     2356.78     2252.90     74.54 o 
   4   8  21      254.91      208.06     56.94 o 
   5   8  21     1796.86     1810.59     74.34 o 
   6   8  21       78.10      145.56     71.36 o 
   7   8  21     1222.41     1309.22     84.92 o 
   8   8  21      846.20      899.08     95.68 o 
   9   8  21      763.36      874.16     99.53 o 
  -8   9  21       22.81       73.38    129.01 o 
  -7   9  21      903.85      969.23    104.47 o 
  -6   9  21      197.37      182.87     72.05 o 
  -5   9  21      210.08      224.43     70.46 o 
  -4   9  21     1180.84     1100.77     68.96 o 
  -3   9  21      233.30      217.72     70.83 o 
  -2   9  21     5709.98     5863.69    100.05 o 
  -1   9  21      211.50      160.54     52.71 o 
   0   9  21     2726.19     2544.10     73.96 o 
   1   9  21      156.59      106.46     58.65 o 
   2   9  21     3088.51     3011.54     90.05 o 
   3   9  21      829.81      846.85     81.84 o 
   4   9  21     2537.23     2546.61     79.96 o 
   5   9  21      448.33      487.10     67.45 o 
   6   9  21      582.15      537.67     72.49 o 
   7   9  21      672.73      675.79     83.47 o 
   8   9  21      403.62      380.15     93.18 o 
  -7  10  21     1462.01     1578.44     92.00 o 
  -6  10  21     3308.72     3205.49    100.31 o 
  -5  10  21      100.57      110.07     68.43 o 
  -4  10  21     4360.33     4369.48     92.60 o 
  -3  10  21      178.44      146.21     62.91 o 
  -2  10  21     1161.15     1102.29     66.27 o 
  -1  10  21     5914.89     5678.46    115.02 o 
   0  10  21      750.07      628.47     64.25 o 
   1  10  21       77.53       66.26     60.18 o 
   2  10  21      606.95      620.52     65.90 o 
   3  10  21     1177.68     1178.28     82.22 o 
   4  10  21      636.56      661.67     68.22 o 
   5  10  21      190.53      183.34     76.01 o 
   6  10  21     3144.41     3075.15    127.24 o 
   7  10  21       36.98      204.12     93.70 o 
  -6  11  21       21.90       18.78     73.93 o 
  -5  11  21     5791.88     6051.72     98.00 o 
  -4  11  21       10.09       34.24     62.19 o 
  -3  11  21     2564.43     2559.76     78.95 o 
  -2  11  21      582.71      526.87     66.51 o 
  -1  11  21     2477.05     2354.49    132.47 o 
   0  11  21      173.72      274.80     82.52 o 
   1  11  21      252.49      189.79     64.18 o 
   2  11  21      686.37      736.71     84.16 o 
   3  11  21     1350.42     1292.62     77.51 o 
   4  11  21        0.98      102.68    102.63 o 
   5  11  21       17.03       14.35     75.66 o 
   6  11  21      107.33      184.88     87.48 o 
  -5  12  21      201.39      228.43     68.16 o 
  -4  12  21     4025.58     4073.72     89.10 o 
  -3  12  21      355.14      281.45     64.77 o 
  -2  12  21        0.85        5.53     73.36 o 
  -1  12  21      294.65      349.19     73.41 o 
   0  12  21     5477.82     5844.96    141.27 o 
   1  12  21      165.18      156.85     65.89 o 
   2  12  21      117.20       99.67     67.07 o 
   3  12  21      403.33      378.12     75.20 o 
   4  12  21     4273.33     4101.20    236.78 o 
   5  12  21      524.34      506.03     81.62 o 
  -2  13  21      242.55      201.53     78.28 o 
  -1  13  21     3963.00     3952.81    102.51 o 
   0  13  21       22.38      117.51    100.65 o 
   1  13  21      383.52      361.03     93.51 o 
   2  13  21      218.44      200.55     78.70 o 
 -10   0  22     6744.42     7061.89    283.22 o 
  -8   0  22     2714.64     2920.23    137.49 o 
  -6   0  22     2939.34     2925.71     98.21 o 
  -4   0  22     4680.62     4615.90     96.12 o 
  -2   0  22    13230.51    13451.42    108.81 o 
   0   0  22    11381.88    11670.84    101.06 o 
   2   0  22     1403.14     1511.71     66.14 o 
   4   0  22    17281.58    17142.44    132.88 o 
   6   0  22     8885.61     9439.51    161.97 o 
   8   0  22      458.28      456.41     80.16 o 
  10   0  22     5204.55     5244.46    383.84 o 
 -11   1  22     9998.57    10701.51    159.35 o 
 -10   1  22      291.26      256.79     89.53 o 
  -9   1  22      103.38      359.11     85.73 o 
  -8   1  22      261.86      359.50     98.28 o 
  -7   1  22    17675.60    17340.91    172.60 o 
  -6   1  22      317.03      306.48     54.10 o 
  -5   1  22        2.69       28.61     43.83 o 
  -4   1  22       17.29       79.24     40.76 o 
  -3   1  22      166.59      154.06     34.57 o 
  -2   1  22      685.73      717.74     38.27 o 
  -1   1  22      119.07      155.15     36.41 o 
   0   1  22     3502.18     3808.22     73.43 o 
   1   1  22     5729.96     6082.02     94.39 o 
   2   1  22      137.30      151.82     40.81 o 
   3   1  22     3000.54     3267.75     49.18 o 
   4   1  22      175.23      202.64     39.57 o 
   5   1  22        6.29       52.72     45.64 o 
   6   1  22     3511.58     3650.17     68.01 o 
   7   1  22     1308.16     1223.99     58.13 o 
   8   1  22     2085.54     2119.91     77.86 o 
   9   1  22      777.68      793.42     91.08 o 
  10   1  22      191.63      214.95     96.27 o 
  11   1  22      124.71      164.51    100.27 o 
 -11   2  22      126.85      200.15     91.37 o 
 -10   2  22      159.34      200.83     89.45 o 
  -9   2  22     1833.99     1746.11    111.43 o 
  -8   2  22     2653.13     2407.98     92.84 o 
  -7   2  22     2647.96     2793.15     95.64 o 
  -6   2  22     1091.81     1007.46     57.32 o 
  -5   2  22     5992.71     6140.19     77.01 o 
  -4   2  22     2513.89     2473.14     47.62 o 
  -3   2  22       40.86       43.57     30.59 o 
  -2   2  22      141.27      107.03     34.31 o 
  -1   2  22       19.05       36.74     34.06 o 
   0   2  22    14225.37    14383.77     83.25 o 
   1   2  22     2700.70     2617.18     47.18 o 
   2   2  22     7984.95     8620.53     85.56 o 
   3   2  22     3799.90     3584.56     71.77 o 
   4   2  22       27.18       52.84     40.10 o 
   5   2  22       61.00       79.43     46.34 o 
   6   2  22      164.40      145.82     49.28 o 
   7   2  22     7846.35     8421.50    105.03 o 
   8   2  22     6162.83     6327.80    101.23 o 
   9   2  22      345.53      261.83     72.97 o 
  10   2  22        0.72      -53.33     94.80 o 
  11   2  22      489.21      463.80    101.69 o 
 -10   3  22       15.76       38.53     86.07 o 
  -9   3  22      166.91      143.97     82.96 o 
  -8   3  22     4473.10     4700.43    147.96 o 
  -7   3  22       50.55      115.84     57.65 o 
  -6   3  22      806.33      741.56     56.52 o 
  -5   3  22       10.20        7.73     46.76 o 
  -4   3  22     7841.80     7920.68     93.53 o 
  -3   3  22     6385.16     6323.16     60.19 o 
  -2   3  22     2699.51     2578.03     48.89 o 
  -1   3  22     2134.96     2097.66     43.90 o 
   0   3  22     2620.35     2499.46     59.80 o 
   1   3  22       17.61       52.73     43.46 o 
   2   3  22     4926.17     4719.00     71.92 o 
   3   3  22     7567.40     7803.42     95.34 o 
   4   3  22     2471.07     2354.58     54.18 o 
   5   3  22      100.73      103.89     51.61 o 
   6   3  22     1706.55     1786.53     71.70 o 
   7   3  22      142.23      125.33     71.82 o 
   8   3  22      488.63      452.04     70.38 o 
   9   3  22      635.86      622.50     77.21 o 
  10   3  22     2280.92     2240.99     91.98 o 
 -10   4  22       91.24      223.40    100.18 o 
  -9   4  22      471.00      432.15     73.06 o 
  -8   4  22      610.64      731.41    106.09 o 
  -7   4  22     1890.88     1905.51     76.54 o 
  -6   4  22      437.26      408.64     55.74 o 
  -5   4  22      786.76      748.45     52.94 o 
  -4   4  22      756.64      754.24     48.65 o 
  -3   4  22       59.11       48.22     35.95 o 
  -2   4  22      348.12      270.65     32.81 o 
  -1   4  22    34478.91    33922.79    288.36 o 
   0   4  22       95.06      146.06     40.35 o 
   1   4  22     1404.52     1291.27     52.83 o 
   2   4  22       64.38       64.24     47.08 o 
   3   4  22    17311.01    16480.99    114.99 o 
   4   4  22      110.33      109.90     44.44 o 
   5   4  22     1156.63     1211.71     56.39 o 
   6   4  22       15.01       78.48     67.69 o 
   7   4  22     3595.30     3444.10     98.86 o 
   8   4  22      569.78      674.62     85.54 o 
   9   4  22       62.67       82.71     85.70 o 
  10   4  22      477.72      494.42     94.47 o 
 -10   5  22      913.41      938.25     89.81 o 
  -9   5  22       64.90       38.34     78.48 o 
  -8   5  22      963.15      887.64     77.65 o 
  -7   5  22     2898.36     2908.22     93.81 o 
  -6   5  22     3670.41     3757.88     73.68 o 
  -5   5  22     2340.90     2416.26     62.56 o 
  -4   5  22      399.44      413.37     46.92 o 
  -3   5  22     3800.25     3680.26     80.06 o 
  -2   5  22     1771.83     1690.96     46.56 o 
  -1   5  22      578.48      586.31     37.41 o 
   0   5  22     7680.27     7273.81     61.07 o 
   1   5  22      354.79      412.71     48.04 o 
   2   5  22     7333.77     7207.86     81.24 o 
   3   5  22     1560.69     1433.59     49.61 o 
   4   5  22      248.66      127.90     45.30 o 
   5   5  22        2.50       61.85     57.86 o 
   6   5  22      155.41      133.80     69.04 o 
   7   5  22       62.63       73.38     75.71 o 
   8   5  22     1190.64     1154.10     91.54 o 
   9   5  22      201.93      211.86     90.78 o 
  10   5  22      910.85      973.10     98.57 o 
 -10   6  22       68.85      107.78    101.87 o 
  -9   6  22       41.28       38.12     77.76 o 
  -8   6  22      397.32      324.91     74.72 o 
  -7   6  22      173.04      327.97     64.53 o 
  -6   6  22     3622.18     3466.26     78.38 o 
  -5   6  22       69.88       87.81     51.82 o 
  -4   6  22    19054.42    18984.68    221.39 o 
  -3   6  22      144.06      135.01     46.21 o 
  -2   6  22     1252.07     1185.92     48.92 o 
  -1   6  22     2743.61     2675.09     48.78 o 
   0   6  22    15244.41    14990.36    108.79 o 
   1   6  22       99.10       90.80     41.19 o 
   2   6  22     1572.36     1588.97     73.70 o 
   3   6  22     5860.00     6242.70    104.56 o 
   4   6  22       35.86       48.56     46.88 o 
   5   6  22      635.32      667.14     60.10 o 
   6   6  22     1118.91     1192.41     73.37 o 
   7   6  22     1069.66     1145.79    128.98 o 
   8   6  22     6107.97     6086.79    189.76 o 
   9   6  22      260.33      180.12     89.91 o 
  -9   7  22       11.69       29.34     97.10 o 
  -8   7  22     2940.39     2942.01    125.72 o 
  -7   7  22     4370.49     4327.88    106.18 o 
  -6   7  22     1126.76     1012.59     74.12 o 
  -5   7  22      251.73      256.38     63.78 o 
  -4   7  22     4810.31     4593.38     86.75 o 
  -3   7  22     2468.53     2607.58     73.85 o 
  -2   7  22       76.13       37.60     54.27 o 
  -1   7  22     2721.38     2635.14     63.19 o 
   0   7  22      182.02      203.17     41.82 o 
   1   7  22      690.23      646.13     45.38 o 
   2   7  22        2.98       76.54     67.56 o 
   3   7  22        2.94       36.38     68.67 o 
   4   7  22     1275.70     1199.60     73.17 o 
   5   7  22      682.58      718.39     65.57 o 
   6   7  22     3327.70     3243.81    134.89 o 
   7   7  22     2090.59     2089.84    142.71 o 
   8   7  22      101.70      147.54     87.19 o 
   9   7  22      308.83      326.83     94.75 o 
  -8   8  22     2792.49     2791.55    104.00 o 
  -7   8  22      869.16      891.07     81.43 o 
  -6   8  22      577.88      426.41     94.18 o 
  -5   8  22     3637.77     3430.93     89.21 o 
  -4   8  22      382.13      407.84     64.97 o 
  -3   8  22     1608.11     1587.86     96.48 o 
  -2   8  22     2217.46     2204.04     90.46 o 
  -1   8  22       13.81       92.30     45.37 o 
   0   8  22     3561.38     3654.83     73.26 o 
   1   8  22       35.83       43.88     49.29 o 
   2   8  22       98.05      103.74     50.28 o 
   3   8  22        2.20       98.32     73.64 o 
   4   8  22     4554.98     4651.21    112.82 o 
   5   8  22      369.59      257.78     63.75 o 
   6   8  22      601.65      637.65     70.74 o 
   7   8  22      260.00      457.69     97.51 o 
   8   8  22      372.58      394.68     92.50 o 
  -8   9  22      295.90      242.51    133.12 o 
  -7   9  22     3873.72     3661.91    124.43 o 
  -6   9  22        8.79       48.27     70.57 o 
  -5   9  22     2168.80     2049.75     85.21 o 
  -4   9  22      874.16      739.66     72.13 o 
  -3   9  22      110.06      147.81     80.99 o 
  -2   9  22      911.29      922.89     67.21 o 
  -1   9  22        2.81      -32.22     56.64 o 
   0   9  22      329.40      288.17     57.19 o 
   1   9  22     3696.33     3596.53     99.80 o 
   2   9  22        9.28       28.23     54.70 o 
   3   9  22     4025.40     4176.68    132.21 o 
   4   9  22     1074.79     1088.50     70.34 o 
   5   9  22     1902.78     1877.93     99.27 o 
   6   9  22      889.11      813.79     75.12 o 
   7   9  22       78.85      117.69     73.08 o 
   8   9  22      486.95      512.78     97.20 o 
  -7  10  22     1483.34     1411.15    109.68 o 
  -6  10  22       87.96       95.19     77.43 o 
  -5  10  22     3995.36     3885.20    101.10 o 
  -4  10  22        9.47       27.09     66.71 o 
  -3  10  22       23.07       77.97     64.26 o 
  -2  10  22      719.91      701.84     65.26 o 
  -1  10  22     1982.18     1948.56     75.70 o 
   0  10  22      801.06      742.61     68.10 o 
   1  10  22      211.88      207.12     61.00 o 
   2  10  22       85.68      125.07     65.52 o 
   3  10  22     4577.62     4780.79    237.66 o 
   4  10  22     1612.79     1589.77     98.98 o 
   5  10  22     3991.43     3822.43    118.86 o 
   6  10  22       17.59      100.67     72.22 o 
   7  10  22     7215.39     7173.94    118.09 o 
  -6  11  22      142.20      110.23     80.09 o 
  -5  11  22       19.66       52.88     65.75 o 
  -4  11  22     3691.48     3696.83     98.17 o 
  -3  11  22      167.34      206.24     62.21 o 
  -2  11  22      131.99       97.41     64.13 o 
  -1  11  22      162.62      208.80     67.24 o 
   0  11  22     2202.84     2082.63    126.40 o 
   1  11  22      368.33      345.53     66.47 o 
   2  11  22      216.83      229.63     71.04 o 
   3  11  22       43.07       51.12     96.87 o 
   4  11  22     1486.23     1457.09    111.17 o 
   5  11  22      737.35      684.96     80.27 o 
   6  11  22     5041.97     5143.10    173.21 o 
  -4  12  22      530.85      505.80     67.91 o 
  -3  12  22       15.11        1.96     63.92 o 
  -2  12  22        2.76      -10.02     73.95 o 
  -1  12  22     6842.43     7240.66    182.90 o 
   0  12  22        5.76       65.88     85.50 o 
   1  12  22        5.68       35.37     67.88 o 
   2  12  22     1054.21     1093.90     75.04 o 
   3  12  22     1925.76     1934.94     86.42 o 
   4  12  22     1130.92     1437.11    149.37 o 
  -2  13  22     3441.44     3376.23    101.70 o 
  -1  13  22      491.86      499.42     78.93 o 
   0  13  22     2077.34     2172.37    118.33 o 
   1  13  22      311.15      233.90     91.96 o 
   2  13  22      793.46      745.14     82.74 o 
 -11   0  23     6131.53     6592.10    195.03 o 
  -9   0  23      705.72      566.26    125.03 o 
  -7   0  23     3425.95     3174.59    130.90 o 
  -5   0  23        4.20       45.28     71.57 o 
  -3   0  23       18.73      -19.42     65.35 o 
  -1   0  23     6441.99     6559.99     85.14 o 
   1   0  23    15434.84    16305.84    176.69 o 
   3   0  23    37256.03    37679.86    441.97 o 
   5   0  23       57.88      147.33     66.85 o 
   7   0  23     1447.71     1467.93     85.95 o 
   9   0  23     1535.52     1630.14    138.75 o 
  11   0  23     2913.50     3117.98    173.53 o 
 -11   1  23      700.95      947.41    171.63 o 
 -10   1  23       90.61      114.31     91.02 o 
  -9   1  23     4558.12     4265.59    135.09 o 
  -8   1  23     6516.98     6551.68    153.93 o 
  -7   1  23      206.24      469.11     71.87 o 
  -6   1  23      128.46      114.40     54.90 o 
  -5   1  23       90.00       68.21     50.97 o 
  -4   1  23    12054.25    12231.46    120.10 o 
  -3   1  23     4843.55     4895.94     55.56 o 
  -2   1  23      911.10      763.33     39.36 o 
  -1   1  23     6168.90     6357.74     67.61 o 
   0   1  23    26058.63    25795.23    171.79 o 
   1   1  23     3290.79     3323.39     54.08 o 
   2   1  23     5744.63     6149.73     68.66 o 
   3   1  23     2486.56     2471.56     66.35 o 
   4   1  23    13384.62    13025.35     87.32 o 
   5   1  23     2215.53     2179.84     58.26 o 
   6   1  23       32.50       90.41     51.03 o 
   7   1  23      489.28      388.64     56.11 o 
   8   1  23        2.87       13.54     65.85 o 
   9   1  23      168.59      152.13     87.99 o 
  10   1  23      248.98      216.00     95.29 o 
 -10   2  23       95.26      193.70     96.13 o 
  -9   2  23       33.15       29.34     84.31 o 
  -8   2  23      781.48      838.67     84.01 o 
  -7   2  23     2262.16     2638.11    105.64 o 
  -6   2  23      357.53      324.96     54.79 o 
  -5   2  23     6876.09     7078.41    142.19 o 
  -4   2  23     1916.17     1879.70     45.89 o 
  -3   2  23     2303.14     2438.75     46.44 o 
  -2   2  23     5188.66     5306.55     93.37 o 
  -1   2  23     5396.89     5709.45     78.24 o 
   0   2  23     2796.17     2959.55     51.07 o 
   1   2  23       67.98       41.74     43.18 o 
   2   2  23     1776.92     1754.86     65.08 o 
   3   2  23    10411.06    10816.78    106.43 o 
   4   2  23      162.28      197.38     42.21 o 
   5   2  23      182.57      229.99     49.24 o 
   6   2  23     1741.51     1858.80     59.96 o 
   7   2  23     5236.78     5225.08     92.94 o 
   8   2  23      404.45      375.97     70.35 o 
   9   2  23        6.49       21.32     72.43 o 
  10   2  23       82.93       32.96     94.04 o 
 -10   3  23     1028.12     1145.69     96.55 o 
  -9   3  23        0.97      -20.97     82.22 o 
  -8   3  23     1756.08     1846.71     87.47 o 
  -7   3  23      395.59      523.82     62.37 o 
  -6   3  23      583.22      542.63     56.40 o 
  -5   3  23      502.22      444.69     51.27 o 
  -4   3  23     3569.67     3516.25     67.43 o 
  -3   3  23     1817.85     1715.69     43.88 o 
  -2   3  23      337.35      304.24     34.80 o 
  -1   3  23     3298.75     3364.72     56.63 o 
   0   3  23       48.64      121.91     42.09 o 
   1   3  23     2659.39     2554.55     62.00 o 
   2   3  23      445.89      343.37     50.83 o 
   3   3  23      821.56      828.97     45.07 o 
   4   3  23       52.21       44.47     42.93 o 
   5   3  23      197.74      173.96     53.99 o 
   6   3  23      899.47      840.13     61.99 o 
   7   3  23      243.03      234.58     75.63 o 
   8   3  23     2541.70     2741.21     86.46 o 
   9   3  23      263.82      162.79     75.75 o 
  10   3  23     1505.63     1420.38     88.78 o 
 -10   4  23     5618.00     6349.23    198.16 o 
  -9   4  23      144.32      153.09     73.35 o 
  -8   4  23      318.23      348.60     69.37 o 
  -7   4  23      100.08      292.97     87.71 o 
  -6   4  23     3032.34     3059.91     79.49 o 
  -5   4  23      868.33      742.42     54.46 o 
  -4   4  23      665.62      799.08     49.97 o 
  -3   4  23      219.80      222.31     36.17 o 
  -2   4  23     6098.52     6033.66     62.91 o 
  -1   4  23     2200.28     2316.38     68.59 o 
   0   4  23      125.57      125.32     41.12 o 
   1   4  23     1027.78     1009.42     52.37 o 
   2   4  23      143.01       84.28     49.27 o 
   3   4  23      221.46      332.18     44.20 o 
   4   4  23     5241.69     5145.81     73.51 o 
   5   4  23      261.52      277.88     48.63 o 
   6   4  23     1159.99     1189.22    100.10 o 
   7   4  23      353.86      372.95     77.74 o 
   8   4  23     1159.09     1118.54     89.43 o 
   9   4  23       91.96      198.22     89.18 o 
  10   4  23     3404.61     3601.35    123.89 o 
 -10   5  23        6.48       31.34     98.26 o 
  -9   5  23      210.08      213.22     79.99 o 
  -8   5  23     1130.38     1105.23     97.29 o 
  -7   5  23     7385.04     7448.16    102.81 o 
  -6   5  23     3081.76     2799.81    102.10 o 
  -5   5  23      177.33      175.00     51.45 o 
  -4   5  23    12554.02    12071.20    147.51 o 
  -3   5  23     4454.61     4284.41     60.47 o 
  -2   5  23      304.30      320.41     38.44 o 
  -1   5  23     5592.50     5413.71     63.97 o 
   0   5  23      686.16      693.73     37.61 o 
   1   5  23     1322.43     1184.02     54.23 o 
   2   5  23      154.92      159.35     50.76 o 
   3   5  23       29.52      112.13     42.68 o 
   4   5  23      865.09      886.37     54.15 o 
   5   5  23     7633.69     7221.63     99.20 o 
   6   5  23     1002.07      808.78     75.24 o 
   7   5  23      872.45      797.44     85.17 o 
   8   5  23     3782.98     3921.74    120.22 o 
   9   5  23     1538.91     1417.68    100.22 o 
  10   5  23      955.05      845.96    101.31 o 
  -9   6  23       11.94       43.62     78.81 o 
  -8   6  23      210.38      339.47     71.40 o 
  -7   6  23     2340.16     2400.61     84.85 o 
  -6   6  23      471.33      449.41     62.24 o 
  -5   6  23     5389.38     5621.16    114.72 o 
  -4   6  23      112.23      112.60     50.54 o 
  -3   6  23     4476.00     4446.23     70.67 o 
  -2   6  23      682.08      676.19     43.06 o 
  -1   6  23      188.73      191.63     38.03 o 
   0   6  23       56.41       49.57     38.96 o 
   1   6  23     1151.51     1070.59     46.09 o 
   2   6  23     4828.28     4747.98     94.32 o 
   3   6  23     4515.10     4354.53     95.46 o 
   4   6  23     1788.59     1680.85     56.97 o 
   5   6  23      396.40      452.65     59.36 o 
   6   6  23     2220.45     2179.94     80.85 o 
   7   6  23     4551.19     4526.24    109.61 o 
   8   6  23      467.96      476.34     91.78 o 
   9   6  23      565.15      596.52     93.46 o 
  -9   7  23     1145.17     1085.89    142.33 o 
  -8   7  23     4872.46     4842.09    109.76 o 
  -7   7  23       11.26       29.78     73.28 o 
  -6   7  23      820.18      793.87     73.20 o 
  -5   7  23     2058.33     1971.86     77.95 o 
  -4   7  23     7120.42     7297.23    104.11 o 
  -3   7  23     6224.93     6318.97     94.62 o 
  -2   7  23      592.72      594.89     59.47 o 
  -1   7  23      193.24      198.75     45.93 o 
   0   7  23     6364.29     6363.12     88.86 o 
   1   7  23      379.66      373.94     44.48 o 
   2   7  23       97.63       67.65     67.85 o 
   3   7  23     7309.16     7375.32    113.65 o 
   4   7  23     3453.67     3454.80     91.05 o 
   5   7  23     4659.15     4300.94     84.75 o 
   6   7  23      524.26      470.03     67.73 o 
   7   7  23      553.42      637.40     99.44 o 
   8   7  23     1679.53     1860.73    148.80 o 
   9   7  23      732.45      740.69    101.34 o 
  -8   8  23     2172.41     2237.06    126.82 o 
  -7   8  23     1368.58     1314.28     84.33 o 
  -6   8  23      682.42      654.00     95.01 o 
  -5   8  23       85.89       94.10     86.52 o 
  -4   8  23        1.19       13.76     62.04 o 
  -3   8  23      602.68      620.89     83.66 o 
  -2   8  23     2241.76     2173.10     91.33 o 
  -1   8  23     5463.16     5370.90     76.52 o 
   0   8  23      165.93      153.57     53.94 o 
   1   8  23     4657.43     4661.72     68.69 o 
   2   8  23       21.72       46.33     70.78 o 
   3   8  23    16537.68    16795.56    168.05 o 
   4   8  23     2659.09     2664.97    105.74 o 
   5   8  23       69.12       56.84     62.10 o 
   6   8  23     1532.06     1473.67     77.27 o 
   7   8  23     3116.81     3066.97    129.67 o 
   8   8  23      156.32      161.01     91.82 o 
  -8   9  23     1681.37     1699.18    152.15 o 
  -7   9  23       90.38      127.69     96.99 o 
  -6   9  23     1161.28     1056.97    103.04 o 
  -5   9  23       48.15       29.13     69.71 o 
  -4   9  23      376.96      390.24     72.52 o 
  -3   9  23     1452.23     1305.43     93.20 o 
  -2   9  23      206.89      193.77     62.89 o 
  -1   9  23      191.29      205.58     60.25 o 
   0   9  23     5511.09     5533.83     94.61 o 
   1   9  23       61.02       87.33     60.61 o 
   2   9  23     3687.17     3624.50     77.69 o 
   3   9  23      360.01      412.94     81.85 o 
   4   9  23     8116.50     8112.48    254.64 o 
   5   9  23        0.54       86.25     67.31 o 
   6   9  23        9.77       31.91     70.48 o 
   7   9  23      158.70      138.75     74.30 o 
  -7  10  23      210.52      284.33    102.37 o 
  -6  10  23        2.47      118.08     77.53 o 
  -5  10  23      408.23      372.94     78.31 o 
  -4  10  23      643.74      717.32     77.57 o 
  -3  10  23      430.98      437.95     73.80 o 
  -2  10  23     1117.49     1183.83     75.41 o 
  -1  10  23      674.41      693.83     84.27 o 
   0  10  23      100.13      128.52     61.52 o 
   1  10  23       14.35        2.39     59.42 o 
   2  10  23      971.29      881.74     70.97 o 
   3  10  23     3797.26     4190.19    135.97 o 
   4  10  23      220.35      152.76     86.74 o 
   5  10  23      138.17      166.78     68.82 o 
   6  10  23     1919.72     1855.22     93.45 o 
   7  10  23      870.67      804.28     88.85 o 
  -5  11  23      182.81       64.59     69.88 o 
  -4  11  23      251.77      297.12     65.88 o 
  -3  11  23     5134.96     5194.48    118.01 o 
  -2  11  23     2255.52     2194.74     87.58 o 
  -1  11  23      308.60      270.34     84.68 o 
   0  11  23       10.29      104.34     75.63 o 
   1  11  23      196.56      240.12     66.11 o 
   2  11  23     1808.08     1721.09     91.18 o 
   3  11  23     1390.11     1465.49    111.29 o 
   4  11  23       14.31      231.18    135.10 o 
   5  11  23      591.45      507.67    106.26 o 
  -4  12  23      644.88      572.44     69.52 o 
  -3  12  23      184.00      133.50     64.63 o 
  -2  12  23      264.24      277.91     78.20 o 
  -1  12  23     1974.50     2025.37    106.63 o 
   0  12  23       34.84       31.38     78.68 o 
   1  12  23     1478.30     1366.80     76.94 o 
   2  12  23      776.84      850.37     74.40 o 
   3  12  23     2506.13     2518.37    121.27 o 
   4  12  23      941.34     1057.54    112.05 o 
   0  13  23      351.77      492.50     85.50 o 
 -10   0  24      490.51      505.21    135.97 o 
  -8   0  24      572.89      538.91    118.36 o 
  -6   0  24    18155.22    18143.62    181.15 o 
  -4   0  24     3616.37     3619.83     97.08 o 
  -2   0  24      505.49      539.23     58.77 o 
   0   0  24     6214.57     5991.04    129.49 o 
   2   0  24     1390.96     1292.43     71.30 o 
   4   0  24      241.88      280.21     52.83 o 
   6   0  24        6.20      -43.85     72.42 o 
   8   0  24      371.00      386.65     85.35 o 
  10   0  24     2002.62     2004.40    158.96 o 
 -10   1  24      478.80      462.08     95.94 o 
  -9   1  24       45.72      186.51     88.88 o 
  -8   1  24      112.24      233.25     85.84 o 
  -7   1  24     4362.57     4633.26    117.83 o 
  -6   1  24     1462.66     1362.24     64.36 o 
  -5   1  24     2066.61     2203.03     65.17 o 
  -4   1  24     2174.36     2273.19     49.73 o 
  -3   1  24      278.13      280.37     37.69 o 
  -2   1  24     3248.75     3133.03     52.16 o 
  -1   1  24    17130.44    17836.12     96.20 o 
   0   1  24     3277.82     3539.27     51.99 o 
   1   1  24      131.10      156.70     37.69 o 
   2   1  24       54.55       56.15     41.35 o 
   3   1  24    14099.02    13658.97    158.37 o 
   4   1  24      226.32      229.19     41.19 o 
   5   1  24     1143.09     1176.90     57.27 o 
   6   1  24     3474.72     3300.29     68.92 o 
   7   1  24     2113.52     2209.30     82.00 o 
   8   1  24     3107.32     3024.86     96.56 o 
   9   1  24      829.49      840.03     92.47 o 
  10   1  24      760.91      760.79    102.58 o 
 -10   2  24     1126.69     1116.86     98.99 o 
  -9   2  24       23.71       32.45     84.51 o 
  -8   2  24     1656.30     1441.31     88.66 o 
  -7   2  24     5874.47     6102.41    101.33 o 
  -6   2  24       33.30       45.07     54.78 o 
  -5   2  24      657.76      760.56     54.76 o 
  -4   2  24     2648.46     2423.43     54.03 o 
  -3   2  24    15396.80    15948.35    176.23 o 
  -2   2  24     1860.29     2068.06     41.90 o 
  -1   2  24     6781.60     6627.49     64.84 o 
   0   2  24      349.90      322.59     39.35 o 
   1   2  24      441.22      449.56     42.56 o 
   2   2  24     1894.58     1999.29     62.39 o 
   3   2  24       11.48        4.31     39.81 o 
   4   2  24     2889.42     2898.60     58.76 o 
   5   2  24      125.77       98.41     45.08 o 
   6   2  24     5983.63     6026.00     80.53 o 
   7   2  24     2798.66     2772.46     85.96 o 
   8   2  24      328.69      416.42     71.07 o 
   9   2  24     1299.13     1232.09     80.78 o 
  10   2  24      737.66      735.46    100.84 o 
 -10   3  24      909.56      988.86     95.80 o 
  -9   3  24        3.50      -25.36     81.97 o 
  -8   3  24     3977.40     4086.44     93.06 o 
  -7   3  24     3599.66     3777.93    106.08 o 
  -6   3  24        5.43       20.35     55.16 o 
  -5   3  24     1076.13     1044.74     56.77 o 
  -4   3  24     5470.70     5266.08     65.13 o 
  -3   3  24     3156.11     3229.24     54.28 o 
  -2   3  24       63.04       91.60     33.28 o 
  -1   3  24     3795.66     3954.60     69.49 o 
   0   3  24    15712.97    15805.20    159.44 o 
   1   3  24     2164.15     2155.83     59.33 o 
   2   3  24      465.14      453.37     47.66 o 
   3   3  24     2517.36     2870.20     77.04 o 
   4   3  24    13657.15    13837.65    209.11 o 
   5   3  24      452.60      395.04     53.29 o 
   6   3  24        9.51       15.31     58.21 o 
   7   3  24     9674.29     9758.60    131.04 o 
   8   3  24     4001.79     4025.76    125.10 o 
   9   3  24      118.91      111.43     88.13 o 
  10   3  24       23.89      -19.36     92.28 o 
 -10   4  24       54.46      135.26    131.74 o 
  -9   4  24      353.70      378.49     75.68 o 
  -8   4  24      289.10      228.26     77.88 o 
  -7   4  24     9187.36     9282.91    165.36 o 
  -6   4  24     1570.68     1489.94     65.12 o 
  -5   4  24      125.71       79.02     50.93 o 
  -4   4  24     2369.09     2208.63     59.31 o 
  -3   4  24      444.17      448.52     38.76 o 
  -2   4  24     1996.83     1863.58     48.39 o 
  -1   4  24     1214.93     1189.26     43.80 o 
   0   4  24      928.29      901.18     47.15 o 
   1   4  24     4095.91     3990.55     72.56 o 
   2   4  24      173.58      168.65     47.47 o 
   3   4  24    14721.34    14266.53    204.32 o 
   4   4  24       86.86      103.81     46.19 o 
   5   4  24     3152.71     2993.58     64.03 o 
   6   4  24      709.67      485.21     73.70 o 
   7   4  24     2576.76     2479.44     94.64 o 
   8   4  24      201.49      241.81     84.85 o 
   9   4  24     1286.65     1238.50     97.06 o 
  10   4  24      252.55      297.01     95.59 o 
 -10   5  24     4069.96     4523.58    144.61 o 
  -9   5  24      133.22      193.05     82.12 o 
  -8   5  24     6925.55     7137.77    109.89 o 
  -7   5  24       33.14       15.31     60.28 o 
  -6   5  24       30.18       17.21     55.62 o 
  -5   5  24     2405.63     2418.49     72.35 o 
  -4   5  24     3526.39     3749.05     75.67 o 
  -3   5  24       93.30       80.93     39.37 o 
  -2   5  24     4809.76     4686.97     78.41 o 
  -1   5  24      290.21      312.25     39.88 o 
   0   5  24     9221.75     8987.12     69.43 o 
   1   5  24      436.95      474.17     47.29 o 
   2   5  24      911.43      900.53     56.03 o 
   3   5  24     4034.71     3947.62    101.63 o 
   4   5  24    17923.33    17649.94    171.16 o 
   5   5  24      710.19      653.81     54.52 o 
   6   5  24      385.46      299.44     73.14 o 
   7   5  24     4150.81     4198.42    138.21 o 
   8   5  24      349.64      253.88     87.89 o 
   9   5  24       34.93      117.21     91.70 o 
  -9   6  24      381.11      355.40     81.89 o 
  -8   6  24     3179.59     3245.04     90.33 o 
  -7   6  24     2712.65     2615.27     81.31 o 
  -6   6  24       48.27       58.79     60.66 o 
  -5   6  24      403.93      363.06     57.18 o 
  -4   6  24      827.85      666.47     55.90 o 
  -3   6  24     9871.79     9528.22    116.15 o 
  -2   6  24     2611.73     2391.92     51.56 o 
  -1   6  24       11.71       -6.35     38.66 o 
   0   6  24     2203.31     2147.80     49.45 o 
   1   6  24      711.67      600.61     57.70 o 
   2   6  24      469.20      426.13     70.11 o 
   3   6  24     2632.20     2508.10    145.93 o 
   4   6  24       43.40       84.34     48.55 o 
   5   6  24      529.01      600.71     61.30 o 
   6   6  24     7446.24     7456.53    130.02 o 
   7   6  24       51.16       20.08     81.00 o 
   8   6  24     3172.16     3472.69    184.56 o 
   9   6  24        8.32       56.57     92.75 o 
  -9   7  24        9.74       28.36     90.73 o 
  -8   7  24      177.73      173.13     80.78 o 
  -7   7  24        1.83       18.35     74.07 o 
  -6   7  24        0.75       45.84     70.84 o 
  -5   7  24     1039.06     1066.42     72.25 o 
  -4   7  24     4702.72     4691.48    103.71 o 
  -3   7  24     1075.25      996.43     69.15 o 
  -2   7  24      370.05      354.93     59.80 o 
  -1   7  24     2126.53     2016.56     57.10 o 
   0   7  24     1995.57     2027.33     60.12 o 
   1   7  24       86.64       93.25     56.60 o 
   2   7  24     4488.51     4648.09    124.43 o 
   3   7  24     3299.91     3391.33    111.88 o 
   4   7  24       13.75       46.89     54.64 o 
   5   7  24      275.93      211.16     62.34 o 
   6   7  24      414.29      435.66     69.09 o 
   7   7  24     5150.95     5068.47    140.44 o 
   8   7  24      693.72      857.63    158.92 o 
   9   7  24       72.08       77.28     94.26 o 
  -8   8  24      118.48       61.19     80.39 o 
  -7   8  24        6.92       94.77     97.98 o 
  -6   8  24     1166.90      981.05     98.31 o 
  -5   8  24      171.96      159.81     87.98 o 
  -4   8  24       71.95      102.64     64.30 o 
  -3   8  24      476.59      444.91     82.72 o 
  -2   8  24      699.47      696.62     79.20 o 
  -1   8  24      894.93      810.55     58.47 o 
   0   8  24     3225.01     3150.91    123.64 o 
   1   8  24     1205.05     1244.88     53.52 o 
   2   8  24     3048.76     2795.61     91.25 o 
   3   8  24     1313.88     1440.30    114.94 o 
   4   8  24        2.91        9.52     80.83 o 
   5   8  24     2052.16     2021.51     76.38 o 
   6   8  24      885.81      775.32     73.21 o 
   7   8  24       87.40      164.07     80.07 o 
   8   8  24      271.00      305.04     93.86 o 
  -7   9  24     1661.33     1595.72    112.50 o 
  -6   9  24      564.76      553.74    100.43 o 
  -5   9  24       18.67       26.87     70.78 o 
  -4   9  24     3256.24     3149.36     90.31 o 
  -3   9  24     1464.03     1376.32     94.78 o 
  -2   9  24     2003.68     2002.40     82.34 o 
  -1   9  24     9141.01     9052.04    136.74 o 
   0   9  24     1172.02     1189.81     72.51 o 
   1   9  24       82.48       97.12     60.03 o 
   2   9  24        0.93       87.06     76.39 o 
   3   9  24     1984.55     2189.89    116.49 o 
   4   9  24     1733.54     1686.44    117.42 o 
   5   9  24     1454.83     1451.37     76.34 o 
   6   9  24      448.37      401.11     72.97 o 
   7   9  24      119.30      235.99     74.66 o 
  -6  10  24     1138.89     1111.31    106.17 o 
  -5  10  24      678.79      575.00     80.22 o 
  -4  10  24       31.96       25.03     73.10 o 
  -3  10  24     8431.58     8290.03    132.59 o 
  -2  10  24      131.23      131.23     65.76 o 
  -1  10  24     5339.52     5699.29    135.83 o 
   0  10  24     1308.35     1236.51     69.14 o 
   1  10  24        3.03        7.17     61.00 o 
   2  10  24       52.59       22.58     93.11 o 
   3  10  24       56.27      106.22     95.68 o 
   4  10  24        0.33       17.56     86.74 o 
   5  10  24       16.98       48.01     92.48 o 
   6  10  24       61.71      162.60     74.20 o 
  -5  11  24      172.20      190.90     72.33 o 
  -4  11  24     4714.56     4775.77    109.36 o 
  -3  11  24      233.53      156.95     75.72 o 
  -2  11  24     1373.00     1226.16     80.15 o 
  -1  11  24       61.82      128.30     86.12 o 
   0  11  24     4095.83     4044.45    105.75 o 
   1  11  24     1482.60     1472.84     75.17 o 
   2  11  24     1056.19     1114.70     77.82 o 
   3  11  24       32.10      357.20    125.01 o 
   4  11  24     1565.61     1497.51    112.20 o 
   5  11  24       15.92      157.22    131.22 o 
  -3  12  24     2062.24     2084.55     83.00 o 
  -2  12  24     1001.15      997.10     83.54 o 
  -1  12  24      651.49      728.81     95.99 o 
   0  12  24     2030.80     1970.96    106.85 o 
   1  12  24      248.11      225.24     68.55 o 
   2  12  24       14.81       12.06     68.36 o 
   3  12  24      315.81      343.05    108.69 o 
  -9   0  25     1814.47     1793.57    139.90 o 
  -7   0  25    25113.20    24790.50    262.53 o 
  -5   0  25     1424.97     1356.12     87.21 o 
  -3   0  25     3387.05     3243.93     94.42 o 
  -1   0  25    10526.89    10434.57    106.13 o 
   1   0  25     7014.00     7077.08    172.20 o 
   3   0  25     2495.68     2579.73    149.09 o 
   5   0  25    15677.28    15739.25    205.92 o 
   7   0  25      473.69      470.55     84.30 o 
   9   0  25      449.85      241.58    124.62 o 
 -10   1  25     2325.12     2040.58    131.24 o 
  -9   1  25      220.98      178.94     88.15 o 
  -8   1  25     2809.24     2708.84    158.20 o 
  -7   1  25     1393.90     1583.33    111.76 o 
  -6   1  25     6502.25     6345.38     97.17 o 
  -5   1  25     7635.03     7409.10     89.78 o 
  -4   1  25     1795.54     1885.86     49.46 o 
  -3   1  25       96.24      107.47     37.36 o 
  -2   1  25     1127.92     1145.91     41.45 o 
  -1   1  25      132.38      206.83     38.73 o 
   0   1  25     5055.77     5441.57     83.34 o 
   1   1  25     4727.32     4850.36     89.82 o 
   2   1  25       12.73       43.94     51.26 o 
   3   1  25       25.09      183.64     42.57 o 
   4   1  25    14884.25    14989.38    102.13 o 
   5   1  25      446.28      493.31     47.73 o 
   6   1  25      637.62      578.54     56.47 o 
   7   1  25      968.91     1002.33     62.52 o 
   8   1  25     2739.06     2603.23     85.94 o 
   9   1  25     2389.27     2175.84    116.11 o 
  10   1  25     2110.49     1984.21    110.85 o 
 -10   2  25      327.81      310.42     93.41 o 
  -9   2  25      323.32      454.54     89.62 o 
  -8   2  25      676.46      718.93     87.36 o 
  -7   2  25     2843.63     2716.56     97.26 o 
  -6   2  25     4481.12     4418.98     79.42 o 
  -5   2  25      373.76      341.55     52.59 o 
  -4   2  25     7159.92     7302.11     74.19 o 
  -3   2  25     4211.85     4337.22     60.65 o 
  -2   2  25      565.10      518.39     35.62 o 
  -1   2  25     3782.84     3861.29     78.34 o 
   0   2  25      364.22      339.41     46.55 o 
   1   2  25     3024.88     3038.68     54.97 o 
   2   2  25      138.66      139.21     53.49 o 
   3   2  25      231.96      311.97     42.94 o 
   4   2  25      604.95      600.19     52.70 o 
   5   2  25        1.36       24.15     51.39 o 
   6   2  25     3060.05     3004.00     69.43 o 
   7   2  25      257.41      279.45     58.69 o 
   8   2  25     8373.34     8281.47    134.44 o 
   9   2  25      114.46      107.19     74.53 o 
  10   2  25     1677.56     1670.80    110.51 o 
 -10   3  25      290.27      401.62     92.06 o 
  -9   3  25        0.11       78.02     85.06 o 
  -8   3  25      446.52      511.14     71.88 o 
  -7   3  25     1985.84     1932.17     72.06 o 
  -6   3  25     1022.45      940.02     62.49 o 
  -5   3  25     1180.41     1206.15     58.94 o 
  -4   3  25      313.21      299.28     45.00 o 
  -3   3  25     4174.05     4279.77     61.29 o 
  -2   3  25     6205.62     6242.82     86.22 o 
  -1   3  25      184.80      137.58     38.19 o 
   0   3  25     2512.99     2470.39     55.61 o 
   1   3  25      730.01      693.52     44.96 o 
   2   3  25     2489.83     2469.45     59.07 o 
   3   3  25    19758.65    19895.90    207.39 o 
   4   3  25        3.62       36.71     45.13 o 
   5   3  25       70.18       44.82     52.30 o 
   6   3  25     2691.55     2614.22     76.79 o 
   7   3  25    10247.96    10463.13    150.42 o 
   8   3  25      101.52      123.00     83.32 o 
   9   3  25       87.19       72.48     88.33 o 
  10   3  25      625.35      588.29     97.57 o 
 -10   4  25       57.39      158.69    103.59 o 
  -9   4  25      388.89      408.25     76.78 o 
  -8   4  25     4278.50     4310.87     90.07 o 
  -7   4  25     1563.54     1896.66     94.39 o 
  -6   4  25     2186.54     2212.47     69.78 o 
  -5   4  25      154.97      192.07     53.02 o 
  -4   4  25      569.53      615.06     51.72 o 
  -3   4  25       12.56       28.60     40.96 o 
  -2   4  25       13.95       28.10     39.98 o 
  -1   4  25      958.77      962.41     43.26 o 
   0   4  25    16163.00    16417.24    168.14 o 
   1   4  25        1.34       23.52     46.05 o 
   2   4  25     8033.96     7769.66     81.07 o 
   3   4  25       63.79      106.04     59.11 o 
   4   4  25    10250.13    10286.09    100.67 o 
   5   4  25     3060.80     2860.08     69.32 o 
   6   4  25      114.17       36.04     71.58 o 
   7   4  25      226.65      125.54     79.87 o 
   8   4  25       80.55      172.36     85.80 o 
   9   4  25     1010.62     1022.81     97.27 o 
  10   4  25       37.51       81.78     95.63 o 
  -9   5  25        1.19       14.72     82.39 o 
  -8   5  25       15.78       82.06     72.95 o 
  -7   5  25      128.07      138.92     61.25 o 
  -6   5  25      290.47      342.66     60.21 o 
  -5   5  25      246.79      300.87     61.91 o 
  -4   5  25     1196.72     1172.48     61.33 o 
  -3   5  25     3579.67     3547.45     57.10 o 
  -2   5  25     3997.62     3981.20     58.04 o 
  -1   5  25     3013.01     2791.75     60.24 o 
   0   5  25     2993.40     3011.45     66.03 o 
   1   5  25     4473.97     4430.44     94.79 o 
   2   5  25     1324.57     1343.67     61.12 o 
   3   5  25     9904.21    10132.96    119.85 o 
   4   5  25      937.42      852.39     52.81 o 
   5   5  25      214.60      192.22     51.58 o 
   6   5  25      663.56      666.43     71.47 o 
   7   5  25     6141.00     5854.89    122.31 o 
   8   5  25       16.79       -3.96     85.67 o 
   9   5  25     1209.88     1160.13     99.72 o 
  -9   6  25      959.42      963.78     88.47 o 
  -8   6  25      942.11      969.42     78.89 o 
  -7   6  25      403.16      471.10     70.57 o 
  -6   6  25      118.51       89.67     62.50 o 
  -5   6  25     1634.80     1472.57     85.14 o 
  -4   6  25     3301.28     3353.09     72.61 o 
  -3   6  25     5829.37     5965.28     81.77 o 
  -2   6  25     1511.17     1468.38     49.07 o 
  -1   6  25      965.11     1016.07     45.39 o 
   0   6  25     4432.87     4354.09     60.98 o 
   1   6  25     2332.43     2238.82     71.57 o 
   2   6  25        9.98        2.14     66.25 o 
   3   6  25      507.17      408.45     66.60 o 
   4   6  25     2982.35     2774.82     65.34 o 
   5   6  25      929.81      917.40     64.98 o 
   6   6  25      579.01      528.08     73.01 o 
   7   6  25      283.21      373.73     84.44 o 
   8   6  25      213.43      303.17     91.21 o 
   9   6  25     1977.34     1883.81    106.62 o 
  -8   7  25       41.20       62.90     80.87 o 
  -7   7  25     1818.94     1826.44     88.89 o 
  -6   7  25     1554.76     1481.92    104.24 o 
  -5   7  25     1137.00     1014.93     74.71 o 
  -4   7  25     2530.76     2613.75     82.12 o 
  -3   7  25     1202.97     1010.30     69.55 o 
  -2   7  25     2074.55     2103.53     68.65 o 
  -1   7  25      376.53      418.27     49.91 o 
   0   7  25     5827.96     5633.94     76.84 o 
   1   7  25     3056.02     2928.39     82.92 o 
   2   7  25     2472.09     2247.96    106.72 o 
   3   7  25      134.92      108.05     77.54 o 
   4   7  25      633.59      709.23     82.58 o 
   5   7  25      402.13      341.98     64.16 o 
   6   7  25     3130.48     3067.23    122.95 o 
   7   7  25     1268.58     1216.08     95.93 o 
   8   7  25     3486.64     3459.25    139.47 o 
  -8   8  25      490.88      517.79     86.57 o 
  -7   8  25     6931.28     6846.13    149.77 o 
  -6   8  25      343.11      372.90     95.19 o 
  -5   8  25      113.40      166.73     89.57 o 
  -4   8  25      327.12      228.41     86.32 o 
  -3   8  25     3729.82     3520.42    127.87 o 
  -2   8  25      558.80      480.40     79.31 o 
  -1   8  25      353.47      324.10     57.66 o 
   0   8  25     1373.57     1417.31     65.06 o 
   1   8  25     1964.11     2013.81     82.86 o 
   2   8  25     7234.32     7224.05    116.83 o 
   3   8  25      196.78      175.88     80.25 o 
   4   8  25       15.06       78.43     84.12 o 
   5   8  25     2306.84     2245.78     83.95 o 
   6   8  25      139.87      139.55     69.44 o 
   7   8  25      953.00      908.08     84.82 o 
   8   8  25      356.92      484.27    106.79 o 
  -7   9  25      248.84      285.03    101.87 o 
  -6   9  25     2271.99     2223.94    116.53 o 
  -5   9  25      139.50      140.09     93.54 o 
  -4   9  25      731.85      808.75     75.63 o 
  -3   9  25      175.03      185.20     84.89 o 
  -2   9  25      157.16      153.08     64.59 o 
  -1   9  25     5535.62     5412.16    107.27 o 
   0   9  25      757.19      582.42     61.30 o 
   1   9  25      787.80      691.01     64.97 o 
   2   9  25      294.09      283.25     78.59 o 
   3   9  25      983.57     1043.06     92.00 o 
   4   9  25     5850.54     6201.21    149.68 o 
   5   9  25      992.58      956.34     94.18 o 
   6   9  25      240.75      270.71     72.54 o 
   7   9  25     1471.59     1415.58    161.99 o 
  -6  10  25       76.69       75.27     98.28 o 
  -5  10  25      149.54      117.99     77.00 o 
  -4  10  25     5192.06     5233.15    144.30 o 
  -3  10  25     1122.84     1145.24     81.61 o 
  -2  10  25      384.41      407.41     69.52 o 
  -1  10  25     1264.69     1224.46     83.54 o 
   0  10  25     2814.70     2659.24     78.99 o 
   1  10  25       79.74       48.02     60.74 o 
   2  10  25      262.69      232.79     93.21 o 
   3  10  25       76.15       65.79     95.14 o 
   4  10  25      353.56      612.59    136.18 o 
   5  10  25     2054.62     1833.41    105.72 o 
   6  10  25     1567.50     1530.54     83.62 o 
  -5  11  25     1311.12     1272.69     79.52 o 
  -4  11  25       20.20       69.60     69.79 o 
  -3  11  25      893.50      842.08     82.87 o 
  -2  11  25       65.27       29.88     73.50 o 
  -1  11  25      758.83      738.22     92.24 o 
   0  11  25      528.40      655.15     81.48 o 
   1  11  25      676.74      655.74    101.97 o 
   2  11  25      932.83      866.09    102.72 o 
   3  11  25     1573.84     1623.16    115.85 o 
   4  11  25      145.83      194.47    103.27 o 
   5  11  25     1432.99     1470.15    120.74 o 
  -3  12  25       67.40      165.31     70.54 o 
  -2  12  25      164.18      202.11     92.99 o 
  -1  12  25       10.45       15.99     88.27 o 
   0  12  25     3424.69     3492.99    107.98 o 
   1  12  25       86.91      136.50     69.99 o 
   2  12  25       10.63      -18.15     88.84 o 
   3  12  25     2481.66     2264.33    135.82 o 
 -10   0  26     2912.62     3001.69    167.62 o 
  -8   0  26     9733.15     9541.14    199.22 o 
  -6   0  26       51.30       73.07     85.78 o 
  -4   0  26    10827.60    10649.74    240.33 o 
  -2   0  26     7643.76     8014.29    107.75 o 
   0   0  26     5664.64     5802.35    142.07 o 
   2   0  26     6010.87     6028.89     97.28 o 
   4   0  26    25425.07    25280.29    249.59 o 
   6   0  26       29.47       13.79     76.55 o 
   8   0  26     3133.87     3051.52    139.58 o 
  10   0  26     1388.91     1275.42    151.35 o 
 -10   1  26      189.44      340.89     96.51 o 
  -9   1  26      148.53      231.27     89.53 o 
  -8   1  26      663.84      764.95     91.67 o 
  -7   1  26     8289.04     8178.29    187.83 o 
  -6   1  26       31.28      105.90     69.62 o 
  -5   1  26       19.81       32.55     49.23 o 
  -4   1  26     1886.17     1895.84     57.57 o 
  -3   1  26     2304.54     2216.01     59.51 o 
  -2   1  26     2482.56     2522.49     49.20 o 
  -1   1  26      133.72      115.26     42.07 o 
   0   1  26     6477.43     6777.19     65.78 o 
   1   1  26     7029.84     7365.14     70.76 o 
   2   1  26      515.44      568.88     54.81 o 
   3   1  26    14141.87    14159.85    150.88 o 
   4   1  26     1126.76     1277.41     49.83 o 
   5   1  26     2854.37     2790.44     62.36 o 
   6   1  26      788.77      820.23     58.75 o 
   7   1  26     3611.95     3622.50    116.62 o 
   8   1  26     2279.73     2211.26     83.69 o 
   9   1  26      117.83      121.37     74.24 o 
  10   1  26       49.83       12.81     96.38 o 
 -10   2  26      194.70      185.16     94.72 o 
  -9   2  26      149.00      204.60     89.16 o 
  -8   2  26      709.46      740.19     87.72 o 
  -7   2  26       72.48       36.92     72.07 o 
  -6   2  26     1287.56     1274.40     65.39 o 
  -5   2  26     4697.82     4713.77     92.24 o 
  -4   2  26    11088.57    11204.62    138.52 o 
  -3   2  26     6485.57     6440.49    111.97 o 
  -2   2  26      312.96      306.36     35.82 o 
  -1   2  26      542.99      531.68     48.08 o 
   0   2  26     8254.60     8533.54     76.78 o 
   1   2  26     4525.29     4555.80     62.11 o 
   2   2  26        7.72       36.68     48.40 o 
   3   2  26     1821.22     1893.25     68.87 o 
   4   2  26     7423.25     7057.77    122.26 o 
   5   2  26       23.23       63.19     53.07 o 
   6   2  26      625.74      562.84     52.63 o 
   7   2  26     4951.81     5189.31     86.78 o 
   8   2  26     6276.19     6597.62    108.97 o 
   9   2  26       18.24       27.58     76.02 o 
  10   2  26     1242.45     1381.13    129.70 o 
 -10   3  26     1334.34     1367.16    191.91 o 
  -9   3  26      617.11      489.12     90.07 o 
  -8   3  26       73.00       97.13     70.91 o 
  -7   3  26      850.99     1008.85     68.92 o 
  -6   3  26     2229.39     2183.42     70.71 o 
  -5   3  26     1702.10     1601.26     80.61 o 
  -4   3  26      285.87      263.77     45.46 o 
  -3   3  26    11959.42    11674.77     90.49 o 
  -2   3  26     4980.29     4843.84     64.85 o 
  -1   3  26      949.27      870.09     44.87 o 
   0   3  26      863.83      839.31     49.09 o 
   1   3  26     1348.81     1334.96     50.37 o 
   2   3  26       95.06       75.42     50.23 o 
   3   3  26      166.68      162.69     59.07 o 
   4   3  26     1098.61     1061.57     52.88 o 
   5   3  26      485.80      456.88     56.75 o 
   6   3  26      244.72      232.62     60.00 o 
   7   3  26      569.25      737.28     84.14 o 
   8   3  26      330.83      281.63     85.92 o 
   9   3  26     1989.82     2087.44    108.86 o 
  10   3  26      696.89      773.36    100.10 o 
  -9   4  26        5.46        7.77     75.35 o 
  -8   4  26      124.47      169.37     75.83 o 
  -7   4  26    12777.75    12809.35    158.32 o 
  -6   4  26      134.67      122.34     58.80 o 
  -5   4  26      111.86       99.07     53.91 o 
  -4   4  26      823.12      651.90     59.37 o 
  -3   4  26       57.63       71.69     46.72 o 
  -2   4  26      472.37      456.20     44.05 o 
  -1   4  26     2700.96     2538.90     80.26 o 
   0   4  26     1604.17     1721.04     60.28 o 
   1   4  26      270.77      259.40     48.82 o 
   2   4  26     4523.44     4376.85     70.70 o 
   3   4  26     1955.71     1857.00     71.67 o 
   4   4  26     4606.02     4698.91     91.57 o 
   5   4  26     2914.83     2783.14     70.75 o 
   6   4  26      851.06      783.08     71.04 o 
   7   4  26       75.37       51.22     80.64 o 
   8   4  26      251.93      220.46     85.45 o 
   9   4  26      280.74      330.08     93.05 o 
  -9   5  26      105.93       92.00     83.54 o 
  -8   5  26        3.57       32.44     73.51 o 
  -7   5  26     1033.59     1056.23     78.43 o 
  -6   5  26    13291.96    13258.05    189.72 o 
  -5   5  26     2719.97     2701.31    106.92 o 
  -4   5  26      398.28      368.29     59.28 o 
  -3   5  26    11342.05    10883.00     90.94 o 
  -2   5  26     2190.54     2110.37     52.45 o 
  -1   5  26     1717.42     1559.90     48.21 o 
   0   5  26     3514.04     3620.94     69.85 o 
   1   5  26     2138.47     2243.25     72.81 o 
   2   5  26     4643.12     4513.58     78.98 o 
   3   5  26     3818.89     3776.53     70.84 o 
   4   5  26     1442.77     1355.79     56.62 o 
   5   5  26      548.23      464.64     55.75 o 
   6   5  26       54.41       92.28     68.68 o 
   7   5  26     1966.37     2014.94     95.93 o 
   8   5  26     2193.14     2153.89    104.94 o 
   9   5  26      608.54      674.21     98.67 o 
  -9   6  26      311.34      315.97     85.91 o 
  -8   6  26      681.99      707.69     77.32 o 
  -7   6  26      910.46      901.89     74.63 o 
  -6   6  26      289.03      175.58     62.89 o 
  -5   6  26      197.82      240.66     59.32 o 
  -4   6  26     9763.13     9822.84    106.20 o 
  -3   6  26     4839.79     4532.33     72.32 o 
  -2   6  26     2708.72     2504.79     55.03 o 
  -1   6  26     3811.33     3648.11     74.10 o 
   0   6  26    11428.22    11460.44     98.78 o 
   1   6  26     2158.32     2082.08     86.97 o 
   2   6  26     1104.23     1010.73     76.79 o 
   3   6  26     1974.81     2035.18     77.31 o 
   4   6  26      385.80      373.47     68.58 o 
   5   6  26     2375.23     2333.97     74.93 o 
   6   6  26      209.80      186.43     70.22 o 
   7   6  26     2400.74     2312.86    123.74 o 
   8   6  26     4462.09     5003.77    257.47 o 
   9   6  26      240.89      247.44     95.27 o 
  -8   7  26      381.51      432.49     84.97 o 
  -7   7  26     2764.08     2714.68     95.83 o 
  -6   7  26       22.45       32.33     74.06 o 
  -5   7  26       13.32      -15.45     68.75 o 
  -4   7  26        3.96       39.88     55.42 o 
  -3   7  26     5357.52     5661.85    106.45 o 
  -2   7  26     1782.49     1720.05     67.76 o 
  -1   7  26     5439.12     5382.90     75.14 o 
   0   7  26     2571.94     2664.77    102.80 o 
   1   7  26      332.69      341.61     69.04 o 
   2   7  26      978.37      884.10     78.34 o 
   3   7  26      772.10      745.27     81.06 o 
   4   7  26        4.33       -0.79     66.99 o 
   5   7  26      386.61      320.20     63.81 o 
   6   7  26     3403.14     3401.62    141.53 o 
   7   7  26     1279.96     1494.36     87.94 o 
   8   7  26      181.08      249.72     93.54 o 
  -8   8  26     1811.24     1747.12    113.90 o 
  -7   8  26      500.08      587.31    104.04 o 
  -6   8  26        4.76       46.06     95.33 o 
  -5   8  26      662.19      549.62     94.41 o 
  -4   8  26     4182.45     4042.47    119.66 o 
  -3   8  26      610.86      683.46     87.88 o 
  -2   8  26        3.82      -37.03     69.38 o 
  -1   8  26       99.73       93.31     56.91 o 
   0   8  26     3144.72     2968.51     75.26 o 
   1   8  26     2005.09     1987.50     86.74 o 
   2   8  26     2204.06     2088.00     89.84 o 
   3   8  26       54.39      101.02     81.66 o 
   4   8  26     8249.08     8493.42    303.11 o 
   5   8  26     1116.66     1189.59    109.03 o 
   6   8  26        3.14       83.42     69.58 o 
   7   8  26      159.00      205.98     79.73 o 
  -7   9  26     2351.98     2233.69    122.94 o 
  -6   9  26      409.79      309.84    101.41 o 
  -5   9  26     1256.99     1271.27    104.81 o 
  -4   9  26      193.93      214.41     90.46 o 
  -3   9  26       19.71       39.88     85.20 o 
  -2   9  26       46.49       87.35     81.66 o 
  -1   9  26      175.36      207.97     72.58 o 
   0   9  26       40.37       81.51     59.68 o 
   1   9  26      976.85      851.10     92.96 o 
   2   9  26       20.25       51.23     79.91 o 
   3   9  26    11412.62    11625.56    163.59 o 
   4   9  26       87.10       56.05    104.66 o 
   5   9  26      805.76      918.89     95.60 o 
   6   9  26       43.36       99.51     71.83 o 
   7   9  26     1118.57     1067.97     92.07 o 
  -6  10  26        7.09       18.10     98.53 o 
  -5  10  26      418.31      340.18    101.19 o 
  -4  10  26        7.07      107.28     76.35 o 
  -3  10  26     2297.04     2355.81    115.91 o 
  -2  10  26      909.45      859.32     92.70 o 
  -1  10  26      139.73      191.84     75.81 o 
   0  10  26      113.57      130.11     64.47 o 
   1  10  26     1393.65     1538.17     93.60 o 
   2  10  26      145.50      212.35     95.03 o 
   3  10  26      207.83      210.72     85.16 o 
   4  10  26     2596.31     2895.36    164.78 o 
   5  10  26        0.82       -5.66     93.67 o 
   6  10  26       16.60       87.44     93.60 o 
  -4  11  26       15.98       13.38     69.40 o 
  -3  11  26      146.23      225.86     78.66 o 
  -2  11  26     1444.63     1440.31    104.73 o 
  -1  11  26      217.10      199.03     81.69 o 
   0  11  26     1019.89     1134.16     86.28 o 
   1  11  26      385.16      382.71     69.69 o 
   2  11  26       11.12       19.61     88.54 o 
   3  11  26      162.03      171.21    103.11 o 
   4  11  26        0.66      -56.12    107.41 o 
  -2  12  26      501.40      493.53     95.83 o 
  -1  12  26      115.88       47.81     83.13 o 
   0  12  26        4.52      122.15     84.73 o 
   1  12  26     1275.59     1215.47     77.44 o 
   2  12  26      796.69      767.95     96.03 o 
  -9   0  27     1779.52     1547.58    142.72 o 
  -7   0  27     5497.89     6038.37    208.65 o 
  -5   0  27     3147.15     3064.89    105.52 o 
  -3   0  27     4864.80     5086.70     93.49 o 
  -1   0  27     5003.34     5215.88    112.64 o 
   1   0  27     1624.24     1608.42     69.11 o 
   3   0  27    44702.72    43399.44   1138.12 o 
   5   0  27     3432.19     3405.15    187.65 o 
   7   0  27     7030.93     7137.62    197.48 o 
   9   0  27     4249.24     4077.11    170.84 o 
 -10   1  27      556.01      590.33    116.17 o 
  -9   1  27      348.81      525.01     93.69 o 
  -8   1  27     1264.11     1154.59     95.68 o 
  -7   1  27       43.13      161.26     86.94 o 
  -6   1  27     7031.41     6904.42    178.87 o 
  -5   1  27      312.43      267.44     57.33 o 
  -4   1  27     2913.54     2845.91     63.92 o 
  -3   1  27     2917.93     3041.25     62.88 o 
  -2   1  27       69.42       96.79     38.47 o 
  -1   1  27     5771.72     5902.81     68.50 o 
   0   1  27     2753.62     2854.73     58.21 o 
   1   1  27     1403.89     1580.13     53.37 o 
   2   1  27     1890.80     1828.75     65.24 o 
   3   1  27      551.67      552.21     46.24 o 
   4   1  27     6720.09     7126.72    116.25 o 
   5   1  27     2307.17     2263.60     65.45 o 
   6   1  27      627.55      565.79     59.03 o 
   7   1  27      714.39      749.95     63.70 o 
   8   1  27      115.56      165.74     72.39 o 
   9   1  27      300.68      266.75     76.74 o 
  10   1  27      576.96      512.25    102.46 o 
 -10   2  27        2.52       70.52     94.60 o 
  -9   2  27       38.74       76.84     88.96 o 
  -8   2  27       77.59       99.61     86.92 o 
  -7   2  27      204.53      189.91     73.10 o 
  -6   2  27        9.43       30.91     58.51 o 
  -5   2  27     2086.47     2024.18     65.98 o 
  -4   2  27      747.80      766.38     50.37 o 
  -3   2  27     2350.79     2400.55     67.32 o 
  -2   2  27     5018.92     5140.06     72.10 o 
  -1   2  27      407.05      348.78     55.50 o 
   0   2  27     8245.71     8410.12     77.80 o 
   1   2  27     2041.56     2009.63     53.55 o 
   2   2  27      812.71      874.15     54.10 o 
   3   2  27     3020.23     2919.65     74.37 o 
   4   2  27      514.29      447.93     52.04 o 
   5   2  27       40.85       24.59     53.72 o 
   6   2  27      589.35      559.07     59.82 o 
   7   2  27     4122.49     4316.05     82.53 o 
   8   2  27     1388.14     1262.88     80.06 o 
   9   2  27        8.60       78.07     77.83 o 
  10   2  27      376.94      399.37    100.49 o 
  -9   3  27      270.27      357.70     90.55 o 
  -8   3  27      723.64      844.33    133.17 o 
  -7   3  27     5402.59     5536.07    143.28 o 
  -6   3  27      926.71      949.51     64.46 o 
  -5   3  27       13.43        1.12     54.01 o 
  -4   3  27     4298.06     4421.83     77.06 o 
  -3   3  27     8839.95     8905.33     80.66 o 
  -2   3  27     2482.13     2548.41     74.67 o 
  -1   3  27      224.14      186.93     56.16 o 
   0   3  27       31.28       51.88     47.73 o 
   1   3  27     5484.37     5613.98     85.18 o 
   2   3  27     4868.48     4895.50     73.11 o 
   3   3  27     1206.98     1126.20     66.27 o 
   4   3  27      277.59      342.20     54.15 o 
   5   3  27     3855.36     3859.19     77.47 o 
   6   3  27     1723.89     1670.22     69.15 o 
   7   3  27     2028.87     1847.65     94.55 o 
   8   3  27     1905.93     1972.87    104.79 o 
   9   3  27      243.86      249.77     92.05 o 
  -9   4  27       34.31       42.30     77.32 o 
  -8   4  27     4831.11     5082.50    125.59 o 
  -7   4  27       73.51      140.80     64.98 o 
  -6   4  27     5081.86     4924.76    145.15 o 
  -5   4  27      315.03      322.70     55.73 o 
  -4   4  27      772.85      909.92     63.65 o 
  -3   4  27       69.60       82.52     48.10 o 
  -2   4  27      172.59      164.59     43.72 o 
  -1   4  27       10.82       35.84     51.12 o 
   0   4  27     1256.54     1256.25     60.55 o 
   1   4  27     4395.92     4303.20     68.97 o 
   2   4  27      774.98      722.81     55.55 o 
   3   4  27     3954.63     3894.01     90.52 o 
   4   4  27    20202.81    20958.21    330.62 o 
   5   4  27       98.23      136.04     57.00 o 
   6   4  27     1975.20     1885.83    132.28 o 
   7   4  27       35.53       20.61     71.76 o 
   8   4  27     6897.95     7308.22    133.54 o 
   9   4  27        7.66       23.17     92.82 o 
  -9   5  27      672.10      853.41     89.76 o 
  -8   5  27      768.57      860.03    129.38 o 
  -7   5  27    15421.81    16365.58    201.60 o 
  -6   5  27      506.79      664.89     72.52 o 
  -5   5  27      909.37      720.53     66.95 o 
  -4   5  27     2267.29     2177.56     88.43 o 
  -3   5  27     1795.89     1805.28     56.67 o 
  -2   5  27      230.35      212.95     43.71 o 
  -1   5  27      246.74      209.73     42.31 o 
   0   5  27      482.15      568.12     57.14 o 
   1   5  27      365.58      296.00     51.38 o 
   2   5  27      447.86      401.63     58.59 o 
   3   5  27     1864.51     1910.49     62.94 o 
   4   5  27        5.75       73.12     65.89 o 
   5   5  27     7973.85     7871.32    131.61 o 
   6   5  27     1902.31     1960.77     87.14 o 
   7   5  27     2995.49     2931.85    116.14 o 
   8   5  27     2708.31     2783.15    107.90 o 
   9   5  27        0.01      -11.51     93.35 o 
  -8   6  27     1045.52     1183.69     82.86 o 
  -7   6  27      187.29      230.52     71.92 o 
  -6   6  27      396.05      352.50     65.84 o 
  -5   6  27     1017.18     1045.87     67.43 o 
  -4   6  27     5644.78     5430.84    106.56 o 
  -3   6  27     4414.85     4255.90     75.07 o 
  -2   6  27      488.84      567.92     47.25 o 
  -1   6  27      928.60      882.77     47.73 o 
   0   6  27       29.71       56.62     52.98 o 
   1   6  27     1946.05     1838.18     77.93 o 
   2   6  27      140.24      119.23     73.17 o 
   3   6  27     1592.85     1503.69     74.94 o 
   4   6  27     7033.80     7201.43    103.08 o 
   5   6  27      995.61      781.90     65.93 o 
   6   6  27     1208.74     1091.63     79.05 o 
   7   6  27     6150.05     6717.43    128.24 o 
   8   6  27     1594.86     1644.62    103.70 o 
  -8   7  27     1261.84     1152.16     91.01 o 
  -7   7  27       20.23      124.96     81.47 o 
  -6   7  27     1018.32      936.70     81.09 o 
  -5   7  27      155.29      104.49     60.70 o 
  -4   7  27     2934.37     2923.42     74.64 o 
  -3   7  27     8111.15     8249.58    104.00 o 
  -2   7  27      502.13      437.85     61.53 o 
  -1   7  27      293.18      256.22     50.48 o 
   0   7  27       88.05       86.58     66.62 o 
   1   7  27      453.21      416.22     70.37 o 
   2   7  27      780.47      799.91     80.58 o 
   3   7  27     1615.59     1643.30     89.17 o 
   4   7  27     1920.67     1851.65     82.60 o 
   5   7  27        8.88      125.04     82.67 o 
   6   7  27     1093.31     1050.51    134.25 o 
   7   7  27      433.04      436.77     80.76 o 
   8   7  27       79.55      110.53     81.82 o 
  -7   8  27      281.82      213.07    100.16 o 
  -6   8  27      392.64      268.88    100.32 o 
  -5   8  27       42.35      -10.98     90.62 o 
  -4   8  27      637.32      588.96     92.50 o 
  -3   8  27     1584.62     1447.34     95.72 o 
  -2   8  27      177.05      199.20     72.10 o 
  -1   8  27       75.16      144.46     59.75 o 
   0   8  27     2342.98     2290.07     64.28 o 
   1   8  27      126.90      177.78     69.85 o 
   2   8  27      190.65      235.38     67.09 o 
   3   8  27     3970.06     4067.88    125.60 o 
   4   8  27     2461.28     2505.58    104.65 o 
   5   8  27      451.43      395.21     89.37 o 
   6   8  27      797.94      817.04     74.67 o 
   7   8  27      490.83      506.82     84.31 o 
  -6   9  27     4199.41     4296.57    136.33 o 
  -5   9  27       24.24       31.70     93.66 o 
  -4   9  27       34.11       69.62     89.07 o 
  -3   9  27     1689.35     1824.08    152.86 o 
  -2   9  27      698.67      693.27     78.93 o 
  -1   9  27     1080.02     1040.43     80.19 o 
   0   9  27     4424.98     4423.69    131.26 o 
   1   9  27      130.93       91.60     91.20 o 
   2   9  27       16.75       -3.03     94.87 o 
   3   9  27      407.58      561.50    124.68 o 
   4   9  27     4505.65     4479.36    123.70 o 
   5   9  27     1197.04     1586.11    148.66 o 
   6   9  27       99.94      190.93     91.06 o 
  -5  10  27     1095.92      936.67    106.48 o 
  -4  10  27     3716.53     3717.50    106.28 o 
  -3  10  27      833.50      909.68     79.67 o 
  -2  10  27     2689.58     2845.95    106.04 o 
  -1  10  27      523.33      532.19     79.76 o 
   0  10  27     5261.95     5115.60    101.02 o 
   1  10  27      128.72      152.24     84.88 o 
   2  10  27      100.96       52.79     95.81 o 
   3  10  27      874.90      811.71     93.01 o 
   4  10  27      951.79      929.86    114.12 o 
   5  10  27      128.07      269.48     93.91 o 
  -4  11  27       38.13       15.68     70.74 o 
  -3  11  27    11414.21    11735.28    153.44 o 
  -2  11  27     1001.49      874.47     97.55 o 
  -1  11  27      134.39      190.10     80.29 o 
   0  11  27      253.51      246.53     79.97 o 
   1  11  27     4979.01     5218.02    214.14 o 
   2  11  27     1166.07     1115.48     96.94 o 
   3  11  27       52.62       51.28    104.33 o 
   4  11  27       96.89      161.64    108.66 o 
  -1  12  27      392.43      371.79     86.26 o 
   0  12  27     2787.62     2857.62    104.50 o 
   1  12  27     2364.40     2535.85    121.44 o 
 -10   0  28     1855.18     1811.84    153.74 o 
  -8   0  28     2070.87     1956.89    144.45 o 
  -6   0  28    15665.20    15884.11    204.09 o 
  -4   0  28     3312.15     3128.92    124.27 o 
  -2   0  28      706.67      665.93     69.74 o 
   0   0  28     1602.78     1667.03     70.60 o 
   2   0  28     3245.25     3198.57    102.71 o 
   4   0  28     2891.67     2729.69     92.46 o 
   6   0  28       11.74       -2.47     80.10 o 
   8   0  28      629.71      739.25     95.83 o 
 -10   1  28     2400.97     2435.13    116.44 o 
  -9   1  28       76.05       48.20     91.66 o 
  -8   1  28      292.65      296.54     90.43 o 
  -7   1  28    11745.35    11612.20    134.23 o 
  -6   1  28      668.43      579.27     74.09 o 
  -5   1  28     1118.63      968.27     62.00 o 
  -4   1  28     5569.24     5622.11     78.00 o 
  -3   1  28     7330.33     7414.71    132.36 o 
  -2   1  28      427.33      461.46     52.15 o 
  -1   1  28     1375.25     1444.24     53.08 o 
   0   1  28     1593.61     1745.53     50.14 o 
   1   1  28     2058.64     2126.37     71.70 o 
   2   1  28      132.82      162.32     50.60 o 
   3   1  28     3034.12     2884.44     81.71 o 
   4   1  28      576.77      657.23     61.06 o 
   5   1  28     5805.23     5622.94    112.44 o 
   6   1  28        6.07       15.39     57.58 o 
   7   1  28      114.83      168.25     62.25 o 
   8   1  28     2586.47     2570.27     89.78 o 
   9   1  28      549.72      583.11     81.22 o 
  -9   2  28      800.46      854.99     97.82 o 
  -8   2  28       98.47      149.56     88.87 o 
  -7   2  28      870.03      862.24     81.35 o 
  -6   2  28     2206.60     2030.39     98.26 o 
  -5   2  28      817.26      842.83     60.87 o 
  -4   2  28       15.27       55.70     47.58 o 
  -3   2  28     3436.16     3572.68     85.07 o 
  -2   2  28     2696.70     2849.05     56.54 o 
  -1   2  28     1130.51     1136.23     61.40 o 
   0   2  28     5061.16     5151.06     68.99 o 
   1   2  28      574.44      518.70     48.19 o 
   2   2  28      193.80      195.84     52.20 o 
   3   2  28      406.62      368.36     60.62 o 
   4   2  28      963.04      891.92     56.63 o 
   5   2  28      643.44      670.33     60.23 o 
   6   2  28      751.16      713.56     70.25 o 
   7   2  28     5403.13     5231.49     99.93 o 
   8   2  28      309.35      311.51     75.61 o 
   9   2  28     1784.43     1633.93     89.19 o 
  -9   3  28        2.76       46.18     88.22 o 
  -8   3  28     1326.69     1399.74     95.89 o 
  -7   3  28      556.93      540.54     68.40 o 
  -6   3  28        3.61       59.03     60.67 o 
  -5   3  28     1542.38     1380.92     65.03 o 
  -4   3  28     3686.37     3610.66     74.99 o 
  -3   3  28      980.58      959.49     55.03 o 
  -2   3  28      547.90      535.74     48.92 o 
  -1   3  28      111.24      104.10     56.91 o 
   0   3  28     5902.94     5871.55     81.86 o 
   1   3  28     2917.52     2925.78     65.12 o 
   2   3  28       27.21       57.52     52.54 o 
   3   3  28     4033.57     4005.50     87.22 o 
   4   3  28     6183.74     6007.10    108.61 o 
   5   3  28     1751.71     1733.55     73.09 o 
   6   3  28      423.01      289.83     61.68 o 
   7   3  28     1543.49     1656.38     83.60 o 
   8   3  28     3070.59     3307.41    125.01 o 
   9   3  28       63.30       -2.85     90.27 o 
  -9   4  28       79.47      108.72     78.98 o 
  -8   4  28      313.76      354.10     71.49 o 
  -7   4  28     3349.86     3443.39     85.71 o 
  -6   4  28      254.72      369.04     64.42 o 
  -5   4  28     1731.71     1772.78     73.90 o 
  -4   4  28      176.32      181.46     60.45 o 
  -3   4  28       12.62       41.85     50.12 o 
  -2   4  28      457.63      402.83     45.02 o 
  -1   4  28       49.18       46.56     52.76 o 
   0   4  28      224.44      196.70     56.39 o 
   1   4  28      940.22      966.18     56.15 o 
   2   4  28     3270.56     3322.93     69.93 o 
   3   4  28    11440.87    11495.54    147.05 o 
   4   4  28       21.65       63.18     66.91 o 
   5   4  28     3278.49     3215.54    116.05 o 
   6   4  28      647.18      505.35     71.76 o 
   7   4  28     2687.61     2551.75    117.79 o 
   8   4  28       29.83       90.74     90.36 o 
   9   4  28      421.26      452.29     97.97 o 
  -9   5  28        6.06       16.94     85.61 o 
  -8   5  28     3234.06     3222.12    115.78 o 
  -7   5  28      625.65      847.78    141.46 o 
  -6   5  28     1592.29     1567.16     77.80 o 
  -5   5  28      606.00      511.96     66.50 o 
  -4   5  28       11.82       35.28     59.74 o 
  -3   5  28     2389.81     2264.59     61.03 o 
  -2   5  28     2098.46     1884.53     53.60 o 
  -1   5  28      355.72      250.74     53.50 o 
   0   5  28     7045.70     6900.87     87.13 o 
   1   5  28     2345.65     2133.49     63.58 o 
   2   5  28      261.79      250.52     55.52 o 
   3   5  28       36.49       32.55     56.23 o 
   4   5  28    10003.99     9856.41    124.02 o 
   5   5  28      438.39      466.73     60.43 o 
   6   5  28      884.38      840.15     75.78 o 
   7   5  28     1491.46     1432.90     85.72 o 
   8   5  28     1833.45     1994.73    111.31 o 
   9   5  28       45.71       36.15     94.40 o 
  -8   6  28      268.94      318.70     76.87 o 
  -7   6  28     1692.94     1698.55     82.70 o 
  -6   6  28     1079.66      929.55     78.60 o 
  -5   6  28       57.02       54.45     62.19 o 
  -4   6  28      107.02      130.21     59.08 o 
  -3   6  28      835.22      941.04     62.26 o 
  -2   6  28     8304.38     8454.53     89.91 o 
  -1   6  28      164.57      174.56     44.62 o 
   0   6  28     6738.16     6689.43    138.20 o 
   1   6  28      482.13      444.90     73.76 o 
   2   6  28     1828.81     1702.93     85.77 o 
   3   6  28     1972.22     1993.17     80.13 o 
   4   6  28      541.41      572.16     72.80 o 
   5   6  28      236.57      198.72     82.82 o 
   6   6  28     4137.83     4133.22    122.03 o 
   7   6  28     5345.15     5681.56    219.89 o 
   8   6  28       15.42       54.85     80.46 o 
  -8   7  28        8.24       43.95     87.26 o 
  -7   7  28     2026.03     1897.30     95.04 o 
  -6   7  28       79.35       45.98     74.97 o 
  -5   7  28      900.08      798.24     66.60 o 
  -4   7  28     4274.18     4091.06     82.17 o 
  -3   7  28     2467.76     2429.20     76.80 o 
  -2   7  28      559.13      462.46     62.74 o 
  -1   7  28      205.57      180.65     51.28 o 
   0   7  28      309.94      236.25     68.18 o 
   1   7  28     3797.02     3596.57     92.40 o 
   2   7  28     3384.88     3158.53    152.87 o 
   3   7  28        8.97        8.92     70.85 o 
   4   7  28      227.94      215.94     72.82 o 
   5   7  28     2235.67     2126.55    119.85 o 
   6   7  28        3.00       81.63     72.37 o 
   7   7  28      263.60      295.96     79.50 o 
   8   7  28      196.81      236.27     83.71 o 
  -7   8  28       46.03       34.36    100.18 o 
  -6   8  28     5474.06     5476.76    177.70 o 
  -5   8  28        3.15      -16.70     92.92 o 
  -4   8  28      312.95      336.56     90.19 o 
  -3   8  28     1963.37     1840.45     89.18 o 
  -2   8  28      121.49      105.01     71.25 o 
  -1   8  28      501.83      416.85     62.90 o 
   0   8  28        6.49       27.95     65.37 o 
   1   8  28      887.54      758.46     75.00 o 
   2   8  28       67.00       52.68     73.80 o 
   3   8  28      926.26     1020.61     90.98 o 
   4   8  28     2154.68     2219.92    102.73 o 
   5   8  28      112.97       52.77     97.67 o 
   6   8  28      157.71      130.56    100.18 o 
   7   8  28       56.87      105.56     79.36 o 
  -6   9  28       24.42       93.84     99.50 o 
  -5   9  28     1374.71     1526.38    118.76 o 
  -4   9  28      135.67       79.39     91.26 o 
  -3   9  28     4138.46     4153.04    120.71 o 
  -2   9  28      595.88      583.11     80.87 o 
  -1   9  28     2149.59     2009.12     88.78 o 
   0   9  28     1139.04     1210.74     89.60 o 
   1   9  28      598.98      481.31     95.48 o 
   2   9  28       17.76      -58.53     95.59 o 
   3   9  28       31.76       55.13     86.80 o 
   4   9  28     1021.39      859.13    113.14 o 
   5   9  28     3972.66     4003.04    119.14 o 
   6   9  28      735.08      751.80     97.46 o 
  -5  10  28       85.44       78.14     99.63 o 
  -4  10  28      674.59      737.66    102.56 o 
  -3  10  28     3571.53     3467.22    122.24 o 
  -2  10  28       52.25      152.11     80.96 o 
  -1  10  28     2585.61     2533.17     97.99 o 
   0  10  28       15.78       62.36     64.90 o 
   1  10  28      183.41      153.69     86.34 o 
   2  10  28      328.71      362.84    102.84 o 
   3  10  28        7.31       76.83    102.65 o 
   4  10  28     1728.73     1500.50    103.15 o 
   5  10  28        0.86      197.97    110.96 o 
  -3  11  28      501.99      508.99     98.66 o 
  -2  11  28      285.35      210.68     83.21 o 
  -1  11  28        5.46      -49.48     79.30 o 
   0  11  28     1809.19     1747.47     91.68 o 
   1  11  28      870.49     1068.37     96.58 o 
   2  11  28       11.72        8.77     91.23 o 
   3  11  28       28.00      100.76    105.68 o 
  -9   0  29      266.67      293.15    137.03 o 
  -7   0  29    14786.79    14686.40    232.00 o 
  -5   0  29      272.67      259.07     86.11 o 
  -3   0  29     2731.11     2810.89     98.19 o 
  -1   0  29      508.12      568.01     76.00 o 
   1   0  29     6922.21     7165.67    153.11 o 
   3   0  29     1425.61     1517.96    125.02 o 
   5   0  29    11926.72    11835.90    250.05 o 
   7   0  29    16908.78    17555.67    192.66 o 
   9   0  29      668.08      711.65    136.44 o 
  -9   1  29       33.59       81.32     91.51 o 
  -8   1  29     1569.25     1281.75     98.70 o 
  -7   1  29      285.26      384.27     79.48 o 
  -6   1  29     2630.79     2521.83     89.86 o 
  -5   1  29      174.92      204.55     59.46 o 
  -4   1  29     2883.16     2897.58     80.43 o 
  -3   1  29     3128.30     3148.70     67.77 o 
  -2   1  29      242.63      203.20     47.82 o 
  -1   1  29       45.56       61.85     52.61 o 
   0   1  29     1487.87     1492.13     54.56 o 
   1   1  29     2186.58     2175.95     59.15 o 
   2   1  29      643.56      635.35     55.53 o 
   3   1  29       35.90       88.41     64.17 o 
   4   1  29     9905.93     9617.66    186.28 o 
   5   1  29     1140.02     1171.97     60.51 o 
   6   1  29      831.15      813.94     62.87 o 
   7   1  29     3611.88     3590.50     82.02 o 
   8   1  29     6399.24     6584.28    112.29 o 
   9   1  29      676.64      725.35     82.43 o 
  -9   2  29      762.85      915.92    100.49 o 
  -8   2  29        7.59        4.43     87.48 o 
  -7   2  29     2105.99     2090.28    123.16 o 
  -6   2  29       84.34       50.36     72.48 o 
  -5   2  29      141.20      172.81     57.60 o 
  -4   2  29     3500.14     3577.11     66.63 o 
  -3   2  29    10320.06    10360.16    143.35 o 
  -2   2  29     1075.08     1216.54     73.00 o 
  -1   2  29        7.22       51.85     57.38 o 
   0   2  29      672.27      700.43     56.94 o 
   1   2  29     2226.86     2196.85     58.01 o 
   2   2  29     1405.79     1444.76     61.11 o 
   3   2  29       20.67       40.50     62.12 o 
   4   2  29      171.64      159.80     53.08 o 
   5   2  29      510.25      443.05     59.61 o 
   6   2  29      594.37      449.63     69.79 o 
   7   2  29      271.83      261.88     73.22 o 
   8   2  29      120.38      112.63     88.94 o 
   9   2  29      107.24      116.51     77.93 o 
  -9   3  29      637.39      664.62     95.19 o 
  -8   3  29      981.28      925.62     86.46 o 
  -7   3  29     1927.94     1760.31     76.61 o 
  -6   3  29      221.11      245.74     63.47 o 
  -5   3  29       84.38       64.41     55.83 o 
  -4   3  29     1661.69     1743.81     62.12 o 
  -3   3  29     4010.40     3978.08     71.12 o 
  -2   3  29     4665.88     4733.94     71.88 o 
  -1   3  29     1188.39     1218.72     65.51 o 
   0   3  29     4280.47     4397.22     77.90 o 
   1   3  29      281.29      306.73     50.33 o 
   2   3  29       57.18       46.71     53.68 o 
   3   3  29     2220.27     2099.69     75.48 o 
   4   3  29      119.58      175.72     73.17 o 
   5   3  29     3623.12     3448.24     77.42 o 
   6   3  29     1441.69     1373.54     70.31 o 
   7   3  29     1462.90     1454.11    121.14 o 
   8   3  29     1001.01      906.94     96.87 o 
   9   3  29      697.85      657.94     98.61 o 
  -9   4  29       64.34       45.18     90.56 o 
  -8   4  29       72.61       45.12     70.29 o 
  -7   4  29      389.13      583.02     72.04 o 
  -6   4  29    10589.84    10923.98    135.08 o 
  -5   4  29     1134.57     1073.33     70.84 o 
  -4   4  29       60.94       27.11     59.82 o 
  -3   4  29      230.79      332.20     53.39 o 
  -2   4  29     5897.47     5697.17    111.29 o 
  -1   4  29       17.98       22.22     54.39 o 
   0   4  29      184.95      196.97     58.49 o 
   1   4  29      507.10      566.17     52.26 o 
   2   4  29     1121.66     1186.90     62.44 o 
   3   4  29      220.11      235.92     57.16 o 
   4   4  29       34.16       73.50     67.35 o 
   5   4  29       80.67       71.62     58.22 o 
   6   4  29      980.20      982.48     68.84 o 
   7   4  29      841.63      794.06     80.32 o 
   8   4  29     1490.76     1564.48     89.43 o 
   9   4  29       23.69       68.31     95.88 o 
  -8   5  29       99.81      206.49     78.91 o 
  -7   5  29     2466.45     2498.63     89.54 o 
  -6   5  29      265.09      348.12     72.66 o 
  -5   5  29     2138.92     2000.38     78.46 o 
  -4   5  29      827.01      776.17     66.44 o 
  -3   5  29     2675.32     2676.00     64.37 o 
  -2   5  29     2136.87     2127.65     55.80 o 
  -1   5  29      122.78       86.42     54.02 o 
   0   5  29     4680.38     4845.84    139.49 o 
   1   5  29      315.99      321.59     59.77 o 
   2   5  29        0.18       26.85     55.58 o 
   3   5  29     2875.67     2800.40     73.98 o 
   4   5  29      202.26      262.52     70.76 o 
   5   5  29      590.19      533.86     78.89 o 
   6   5  29      390.49      468.42     73.97 o 
   7   5  29       22.67       51.67     75.71 o 
   8   5  29     2026.91     2046.96    106.18 o 
  -8   6  29      426.46      403.03     79.02 o 
  -7   6  29      826.55      971.51     80.48 o 
  -6   6  29     1315.36     1315.35     75.73 o 
  -5   6  29      385.11      348.84     64.73 o 
  -4   6  29       53.78      139.16     61.64 o 
  -3   6  29     8289.41     8005.04     97.77 o 
  -2   6  29     1734.35     1677.96     55.12 o 
  -1   6  29     2744.00     2760.38     69.15 o 
   0   6  29     1114.23     1050.74     63.70 o 
   1   6  29     1668.43     1657.46     81.21 o 
   2   6  29     2425.40     2189.10     90.05 o 
   3   6  29      153.06      175.56     70.42 o 
   4   6  29     1267.37     1227.04     77.22 o 
   5   6  29      539.68      501.14     98.19 o 
   6   6  29      219.69      258.51     74.92 o 
   7   6  29       17.71      124.70     78.20 o 
   8   6  29       33.55       44.29     81.18 o 
  -7   7  29      480.11      427.55     84.98 o 
  -6   7  29       13.64       14.12     77.11 o 
  -5   7  29      853.96      809.76     68.39 o 
  -4   7  29     2844.49     3070.17     94.81 o 
  -3   7  29       14.83       25.36     68.61 o 
  -2   7  29     3033.56     3259.18    127.79 o 
  -1   7  29      598.90      497.35     53.87 o 
   0   7  29     2785.24     2839.30     83.03 o 
   1   7  29     4782.79     4761.79     99.78 o 
   2   7  29        0.75      -16.24     75.92 o 
   3   7  29       79.07       34.62     71.56 o 
   4   7  29     3430.39     3279.75    104.31 o 
   5   7  29      325.48      342.84     89.35 o 
   6   7  29       56.42       63.44    100.44 o 
   7   7  29     1580.78     1733.84     92.10 o 
  -7   8  29     3855.46     3695.43    134.48 o 
  -6   8  29      166.46      205.27    100.16 o 
  -5   8  29       17.89      -10.60     94.23 o 
  -4   8  29      382.88      305.63     89.01 o 
  -3   8  29     2653.09     2576.85     95.18 o 
  -2   8  29       23.70       -0.09     71.79 o 
  -1   8  29       88.59       45.02     60.41 o 
   0   8  29     1492.20     1379.16     75.39 o 
   1   8  29     2128.58     2017.07     86.60 o 
   2   8  29     1219.65     1023.68     83.44 o 
   3   8  29     1108.49     1189.38     92.41 o 
   4   8  29      126.73      269.18     90.48 o 
   5   8  29     5829.47     5906.40    128.88 o 
   6   8  29       87.58       98.00    100.11 o 
   7   8  29     2170.82     2077.77     95.95 o 
  -6   9  29      318.99      227.96    103.68 o 
  -5   9  29       15.08        3.50     97.66 o 
  -4   9  29     1816.21     1624.35    106.78 o 
  -3   9  29       87.40        0.47     77.26 o 
  -2   9  29     1693.03     1752.85    102.75 o 
  -1   9  29       72.17      114.00     74.21 o 
   0   9  29      458.49      327.33     84.17 o 
   1   9  29      226.57      172.02     95.97 o 
   2   9  29       18.56        3.78     96.16 o 
   3   9  29      184.09      187.53     88.51 o 
   4   9  29    11102.33    11867.08    159.91 o 
   5   9  29       96.72      101.12     91.57 o 
   6   9  29      385.58      320.46    104.31 o 
  -4  10  29      514.17      495.78    100.04 o 
  -3  10  29      400.20      387.01     86.20 o 
  -2  10  29     1150.02     1095.88     88.43 o 
  -1  10  29      751.64      702.87     83.38 o 
   0  10  29     1608.42     1621.57     95.63 o 
   1  10  29      520.21      523.09     91.18 o 
   2  10  29      600.38      582.64    105.01 o 
   3  10  29      189.59      153.45    104.95 o 
   4  10  29       31.87      114.71     92.17 o 
  -2  11  29      427.61      377.16     87.44 o 
  -1  11  29        2.50      -40.69     81.14 o 
   0  11  29      287.88      333.68    112.68 o 
   1  11  29     4272.59     4448.36    120.57 o 
   2  11  29      299.22      399.82     99.39 o 
  -8   0  30     2097.65     2053.85    150.79 o 
  -6   0  30     3751.92     3702.86    152.79 o 
  -4   0  30      413.62      360.41     75.10 o 
  -2   0  30    11075.69    11966.05    156.94 o 
   0   0  30    10850.74    11287.39    120.08 o 
   2   0  30      703.24      676.19     86.15 o 
   4   0  30     5287.55     5223.19    113.91 o 
   6   0  30      441.74      472.72     88.12 o 
   8   0  30     1493.78     1296.78    123.41 o 
  -9   1  30      181.28      159.78     96.19 o 
  -8   1  30       47.75      117.91     91.39 o 
  -7   1  30        5.40       93.12     79.68 o 
  -6   1  30      138.85      208.43     76.81 o 
  -5   1  30     2644.34     2566.73     75.83 o 
  -4   1  30      358.06      344.80     61.28 o 
  -3   1  30       71.53      109.62     59.35 o 
  -2   1  30      526.94      449.23     51.28 o 
  -1   1  30      215.64      198.21     61.75 o 
   0   1  30    14669.97    15132.68    116.34 o 
   1   1  30      125.52      126.05     48.81 o 
   2   1  30      290.91      282.38     50.46 o 
   3   1  30     2096.21     2154.75     95.62 o 
   4   1  30       85.69      103.01     58.87 o 
   5   1  30        0.24       23.52     63.54 o 
   6   1  30      502.12      462.88     61.02 o 
   7   1  30     3819.37     3811.22     84.96 o 
   8   1  30      131.72       94.16     66.88 o 
   9   1  30      423.43      411.86     80.86 o 
  -9   2  30      240.48      416.22     97.52 o 
  -8   2  30       50.49      113.73     81.79 o 
  -7   2  30      406.05      460.47     81.68 o 
  -6   2  30      747.86      737.99     80.84 o 
  -5   2  30      860.34      894.76     75.94 o 
  -4   2  30     2794.95     2883.58     64.82 o 
  -3   2  30      947.01      987.67     52.15 o 
  -2   2  30        7.02       16.39     64.32 o 
  -1   2  30     1378.59     1369.22     67.54 o 
   0   2  30     1021.44     1081.67     60.20 o 
   1   2  30    13663.33    14263.34    141.78 o 
   2   2  30     1699.25     1689.85     62.86 o 
   3   2  30     1292.40     1303.83     76.80 o 
   4   2  30        2.12      -22.27     69.52 o 
   5   2  30      244.96      247.29     65.95 o 
   6   2  30        7.86       13.07     67.68 o 
   7   2  30      519.24      501.54     75.67 o 
   8   2  30     1501.05     1369.75    100.91 o 
   9   2  30      360.46      247.10     94.65 o 
  -9   3  30     1361.93     1506.88    105.85 o 
  -8   3  30      197.12      214.14     81.98 o 
  -7   3  30       85.26      104.15     67.37 o 
  -6   3  30     7163.44     7119.10    137.15 o 
  -5   3  30      582.31      574.64     61.05 o 
  -4   3  30      813.23      877.89     57.67 o 
  -3   3  30     1482.73     1542.27     60.68 o 
  -2   3  30     1380.07     1607.81     75.28 o 
  -1   3  30       88.20       59.19     55.85 o 
   0   3  30      913.43      990.95     59.20 o 
   1   3  30     4339.47     4409.53     73.36 o 
   2   3  30      344.06      387.20     56.74 o 
   3   3  30     1249.59     1234.61     63.56 o 
   4   3  30     2834.12     2908.16     91.27 o 
   5   3  30      796.21      750.48     62.56 o 
   6   3  30       60.20       21.95     61.20 o 
   7   3  30      427.93      382.70     88.00 o 
   8   3  30     3322.89     3258.20    114.56 o 
   9   3  30      711.32      845.65    116.70 o 
  -8   4  30      190.27      145.25     71.61 o 
  -7   4  30    11443.42    11592.42    166.12 o 
  -6   4  30       75.62      108.87     72.62 o 
  -5   4  30     1544.49     1442.97     75.80 o 
  -4   4  30      222.66      140.34     62.16 o 
  -3   4  30    10582.80    10647.92     99.40 o 
  -2   4  30       63.56      139.36     62.33 o 
  -1   4  30     3001.83     2960.11     70.79 o 
   0   4  30     1109.50     1070.62     65.65 o 
   1   4  30     3035.92     2875.19     72.62 o 
   2   4  30     1468.14     1459.75     64.02 o 
   3   4  30       10.82       43.27     57.85 o 
   4   4  30       66.96      120.18     74.67 o 
   5   4  30     5635.17     5606.43    120.03 o 
   6   4  30       33.36       69.88     62.99 o 
   7   4  30     2973.17     2839.58     94.63 o 
   8   4  30      236.67      201.29     91.91 o 
  -8   5  30      541.08      562.81     82.34 o 
  -7   5  30       29.55       94.05     75.92 o 
  -6   5  30     7105.88     7300.22    111.78 o 
  -5   5  30      163.23      115.83     67.83 o 
  -4   5  30      755.23      611.62     67.06 o 
  -3   5  30      384.43      426.39     54.19 o 
  -2   5  30      676.55      642.09     50.02 o 
  -1   5  30      133.78      131.95     57.71 o 
   0   5  30      342.49      362.60     61.78 o 
   1   5  30      252.53      248.22     59.62 o 
   2   5  30        5.23        3.11     52.10 o 
   3   5  30       69.04       76.13     58.69 o 
   4   5  30     2311.85     2163.65     71.48 o 
   5   5  30       22.62       39.19     78.19 o 
   6   5  30      948.78      819.56     78.19 o 
   7   5  30      746.53      748.70     82.03 o 
   8   5  30     6322.02     6499.87    136.88 o 
  -8   6  30      140.66      120.15     78.11 o 
  -7   6  30     1593.77     1519.77     85.40 o 
  -6   6  30     1902.26     1863.77     79.43 o 
  -5   6  30      124.36      147.81     65.80 o 
  -4   6  30     3164.56     3324.45     81.77 o 
  -3   6  30     6359.04     6374.41     93.20 o 
  -2   6  30      330.35      304.54     49.14 o 
  -1   6  30     1720.03     1684.51     80.00 o 
   0   6  30     1166.92     1152.47     70.85 o 
   1   6  30     2399.52     2426.74     87.49 o 
   2   6  30     4046.52     4014.27     89.49 o 
   3   6  30        6.45       10.93     69.72 o 
   4   6  30       48.33       96.86     73.33 o 
   5   6  30      271.77      325.37     98.86 o 
   6   6  30       36.24       51.52     98.39 o 
   7   6  30       11.17       58.23     77.67 o 
   8   6  30     3382.29     3459.85    135.83 o 
  -7   7  30       10.72        8.44     83.13 o 
  -6   7  30      233.45      133.51     80.87 o 
  -5   7  30      166.58      226.03     65.79 o 
  -4   7  30      238.13      216.33     63.22 o 
  -3   7  30       80.24      108.50     69.76 o 
  -2   7  30     1876.36     1772.86     73.24 o 
  -1   7  30       33.02       59.11     67.66 o 
   0   7  30     2988.90     2874.87     89.88 o 
   1   7  30       14.92       93.81     74.70 o 
   2   7  30      791.76      746.03     82.92 o 
   3   7  30      744.46      650.20     77.25 o 
   4   7  30      876.93      872.90     79.27 o 
   5   7  30      395.79      423.59     88.15 o 
   6   7  30     1625.68     1760.82    114.69 o 
   7   7  30     2151.93     2063.85     96.47 o 
  -6   8  30     1193.17     1152.17    108.97 o 
  -5   8  30      299.35      248.50     98.23 o 
  -4   8  30      296.22      316.35     91.31 o 
  -3   8  30      178.99      239.84     88.33 o 
  -2   8  30     3818.36     3858.61    117.01 o 
  -1   8  30      360.58      375.99     67.68 o 
   0   8  30      950.95      969.48     74.73 o 
   1   8  30     1413.59     1243.42     83.71 o 
   2   8  30        0.91      -59.29     78.23 o 
   3   8  30      131.70       67.38     75.99 o 
   4   8  30     4823.83     4900.48    130.00 o 
   5   8  30       59.15      329.34    101.12 o 
   6   8  30       32.96       58.29    101.16 o 
  -5   9  30     2242.29     2232.38    145.62 o 
  -4   9  30      285.13      386.86     96.67 o 
  -3   9  30      543.20      520.76     83.79 o 
  -2   9  30      499.80      463.31     79.70 o 
  -1   9  30       18.14       13.41     73.67 o 
   0   9  30      554.54      563.31     88.62 o 
   1   9  30       62.61       84.16     93.89 o 
   2   9  30      336.69      335.93    101.46 o 
   3   9  30     2031.44     2078.41    137.15 o 
   4   9  30       92.52      481.94    138.96 o 
   5   9  30      211.85      188.22     92.75 o 
  -4  10  30       87.50      145.54     97.79 o 
  -3  10  30     2835.36     2664.54    102.28 o 
  -2  10  30      349.24      394.94     83.68 o 
  -1  10  30     1106.03     1079.78     86.81 o 
   0  10  30      687.32      674.47     89.72 o 
   1  10  30     6173.90     6364.59    131.95 o 
   2  10  30      365.28      453.48    105.70 o 
   3  10  30     1230.75     1327.41    115.93 o 
   4  10  30      128.78      192.15     91.58 o 
  -1  11  30       58.47      -13.53     81.05 o 
   0  11  30     5762.99     5791.55    162.16 o 
   1  11  30      961.24     1218.15    102.60 o 
  -9   0  31     1094.46     1095.09    151.53 o 
  -7   0  31     3960.25     3752.26    190.58 o 
  -5   0  31     2537.98     2599.19    106.81 o 
  -3   0  31    20715.82    20483.60    186.40 o 
  -1   0  31       52.24       32.52     77.88 o 
   1   0  31     2598.16     2565.48     96.84 o 
   3   0  31     2370.50     2273.98    135.06 o 
   5   0  31    13755.95    13540.09    213.44 o 
   7   0  31        2.78      100.86     89.92 o 
   9   0  31     4382.48     4184.18    175.32 o 
  -9   1  31      624.46      587.56    100.85 o 
  -8   1  31       33.95      115.11    104.89 o 
  -7   1  31      769.31      732.82     84.86 o 
  -6   1  31     9023.04     9062.40    126.35 o 
  -5   1  31       76.87      113.74     63.50 o 
  -4   1  31     1174.82     1165.15     67.83 o 
  -3   1  31     3032.03     3263.10     71.42 o 
  -2   1  31    11074.50    11696.94     94.28 o 
  -1   1  31       23.35       65.34     59.58 o 
   0   1  31      635.73      743.93     59.20 o 
   1   1  31      142.86      166.59     49.09 o 
   2   1  31       33.21       30.16     49.29 o 
   3   1  31     2449.02     2294.50     96.61 o 
   4   1  31      165.35      128.24     85.07 o 
   5   1  31     1254.41     1215.89     73.97 o 
   6   1  31      293.15      251.69     61.61 o 
   7   1  31      267.81      250.18     65.77 o 
   8   1  31     2558.24     2797.96     83.95 o 
   9   1  31      394.85      444.77     82.87 o 
  -9   2  31      352.74      541.65    100.22 o 
  -8   2  31      403.64      353.79     85.57 o 
  -7   2  31      963.78      839.39     84.58 o 
  -6   2  31      281.10      222.43     76.64 o 
  -5   2  31      920.35      766.21     77.86 o 
  -4   2  31     2593.37     2675.87     65.26 o 
  -3   2  31     1683.88     1589.20     67.24 o 
  -2   2  31      140.40      210.75     66.70 o 
  -1   2  31       30.48       37.13     63.88 o 
   0   2  31     2381.07     2467.63     67.85 o 
   1   2  31     7525.76     7989.30    115.78 o 
   2   2  31     2293.94     2147.25     61.46 o 
   3   2  31       21.60       55.71     70.10 o 
   4   2  31        4.34       -5.00     84.61 o 
   5   2  31      503.77      478.30     66.85 o 
   6   2  31     1114.57     1025.03     77.16 o 
   7   2  31      974.57      983.16     81.04 o 
   8   2  31     1239.68     1349.38    101.56 o 
   9   2  31      544.99      457.09     98.84 o 
  -8   3  31      298.22      252.35     84.19 o 
  -7   3  31     1807.46     1806.63     91.13 o
[truncated: 57,353 more chars]
